# Supplementary material for: Research on the impact of population mobility on green total factor productivity: A perspective from sustainable development
Source: PLoS One. 2026 Jan 2;21(1):e0337836. doi: 10.1371/journal.pone.0337836 (PMC12758790; doi:10.1371/journal.pone.0337836)
Supplement: S1 File — (XLS) [file pone.0337836.s001.xls]

## Sheet: Sheet1
year	province	gtfp	eff	popm	rural	pgdp	infra	urb	ind	gov	slope	rd	fin	gfin	indstage	fiscal	dfin
2011	北京	1	0.970979	2.74534	78.1521	81658	10.5469	86.1957	4.28621	183.07	11.5957	0.183628	0.034377	0.343766	3.29467	0.196513	0.7941
2012	北京	0.998616	0.969552	2.18339	78.0501	87475	10.3426	86.2705	4.2878	199.944	11.5957	0.197086	0.038412	0.345852	3.36758	0.196397	1.5065
2013	北京	1.00136	0.972376	1.81286	78.0217	93213	10.1991	86.4047	4.29234	234.674	11.5957	0.079646	0.050337	0.364661	3.44334	0.203874	2.1562
2014	北京	1.02902	1	1.67432	78.0186	99995	10.064	86.5039	4.29513	282.71	11.5957	0.095931	0.060758	0.381148	3.65848	0.200472	2.3536
2015	北京	1.02902	1	0.482716	78.3822	106497	10.0023	86.723	4.30387	287.8	11.5957	0.045338	0.080879	0.377382	4.03548	0.224637	2.7638
2016	北京	1.02562	0.996684	-0.088375	78.6772	118198	10.0346	86.779	4.30452	285.78	11.5957	0.044065	0.004339	0.39868	4.16526	0.233791	2.8637
2017	北京	1.02902	1	-0.418388	78.9066	128927	10.1303	86.9508	4.3109	361.758	11.5957	0.055885	0.002282	0.402638	4.23668	0.228573	3.29944
2018	北京	1.02902	1	-0.353918	79.4378	140211	10.1532	87.0803	4.31518	425.871	11.5957	0.018304	0.013646	0.417329	4.34759	0.22843	3.68537
2019	北京	1.02902	1	-0.349005	80.1778	164220	10.2128	87.3562	4.3267	433.417	11.5957	0.040785	0.027059	0.434902	5.16924	0.210968	3.99003
2020	北京	1.02902	1	-0.284553	80.5392	164889	10.1709	87.5468	4.334	410.96	11.5957	0.03583	0.063428	0.440587	5.29682	0.202766	4.17875
2011	天津	1	0.951178	2.97517	73.5057	85213	11.3072	81.3572	4.04561	60.17	3.97848	0.259814	0.206962	0.216026	0.880391	0.108775	0.6058
2012	天津	1.00098	0.952205	2.48888	73.7213	93173	11.1691	83.5994	4.15504	76.4529	3.97848	0.213929	0.139176	0.219166	0.909157	0.114215	1.2296
2013	天津	1.00515	0.956549	2.08891	73.6048	99607	11.1475	85.6028	4.2525	92.8087	3.97848	0.172625	0.089327	0.229133	0.948926	0.124523	1.7526
2014	天津	1.00693	0.958401	1.13063	73.5408	105231	11.2736	87.3338	4.33634	109	3.97848	0.075884	0.059298	0.236772	1.00819	0.127811	2.0016
2015	天津	1.01669	0.968393	0.676629	73.8484	107960	11.501	88.8394	4.40891	120.82	3.97848	0.092504	0.053453	0.239017	1.11954	0.12655	2.3753
2016	天津	1.03733	0.988926	0.094462	74.4705	115053	11.6175	89.7692	4.45284	125.18	3.97848	-0.007688	0.014999	0.253707	1.33316	0.134997	2.45838
2017	天津	1.04882	1	-2.54096	74.6874	119238	11.7249	91.5759	4.5402	115.987	3.97848	-0.310935	0.024257	0.265773	1.42049	0.109942	2.84034
2018	天津	1.04882	1	-2.0375	75.6848	120711	11.7547	93.7918	4.64776	106.683	3.97848	0.048661	-0.010919	0.255525	1.44907	0.094875	3.16885
2019	天津	1.04882	1	0.001406	76.7186	90370.6	11.6476	94.1516	4.66328	109.933	3.97848	-0.155982	-0.013334	0.266618	1.80108	0.101259	3.44112
2020	天津	1.04882	1	0.137394	81.236	101614	11.832	84.6748	4.19182	118.17	3.97848	-0.103958	0.081594	0.276781	1.88787	0.089793	3.61455
2011	河北	1	0.699897	-0.125215	46.3702	33969	21.7042	45.6582	2.27042	33.22	9.2237	0.259277	0.02037	0.351174	0.646245	0.214204	0.3242
2012	河北	0.996732	0.695634	-0.234861	47.7254	36584	22.4518	46.9705	2.33452	44.7388	9.2237	0.248811	0.134846	0.360989	0.670171	0.217401	0.8932
2013	河北	0.995063	0.693447	-0.261181	48.7649	38716	23.9424	48.4083	2.40479	49.76	9.2237	0.174959	0.178066	0.373188	0.680045	0.215398	1.4498
2014	河北	0.988409	0.68465	-0.218096	50.729	39984	24.4708	49.7337	2.4694	51.32	9.2237	0.120001	0.136311	0.37039	0.730097	0.207235	1.6076
2015	河北	1.01212	0.71546	-0.257247	52.7671	40255	25.1263	51.8885	2.57511	45.5	9.2237	0.09642	0.058136	0.397116	0.832689	0.220506	1.9953
2016	河北	1.04295	0.753439	-0.200034	54.7378	43062	25.55	54.0068	2.67891	73.18	9.2237	0.07997	0.08374	0.407775	0.873092	0.220755	2.14359
2017	河北	1.20084	0.917339	-0.202026	55.9616	47985	25.873	55.8306	2.768	69.0827	9.2237	0.137068	0.102124	0.419654	0.949131	0.222365	2.58167
2018	河北	1.3001	1	-0.259669	57.4182	47772.2	26.0237	57.4179	2.84529	77.0445	9.2237	0.088393	0.026618	0.431086	1.03692	0.236219	2.82772
2019	河北	1.14587	0.865399	-0.189542	58.547	46347.9	26.4513	58.7351	2.90912	90.7006	9.2237	0.148147	0.008544	0.440338	1.32297	0.236623	3.0506
2020	河北	1.3001	1	-0.022291	61.4112	48564	27.4299	60.0435	2.97245	101.76	9.2237	0.148381	0.018708	0.45728	1.37746	0.257092	3.22697
2011	山西	1	0.765631	-0.820126	50.2271	31357	37.8462	49.8001	2.47639	27.17	8.54952	0.19466	-0.052245	0.204569	0.596943	0.143141	0.3341
2012	山西	0.998909	0.764283	-0.878124	50.9137	33628	38.8306	51.3281	2.5511	33.3189	8.54952	0.193884	0.147312	0.220373	0.695671	0.147056	0.9298
2013	山西	0.999097	0.764516	-0.888484	53.1555	34813	39.4438	52.8846	2.62715	62.0613	8.54952	0.157171	0.191284	0.220176	0.74135	0.148015	1.4422
2014	山西	0.987169	0.749587	-0.696032	54.7538	35070	39.8061	54.3126	2.69675	54.26	8.54952	0.007537	0.15451	0.233189	0.902252	0.136698	1.6766
2015	山西	0.999293	0.764759	-0.695974	55.6152	34918.7	40.0568	55.8681	2.77261	37.47	8.54952	-0.190916	0.279726	0.253692	1.30703	0.134013	2.063
2016	山西	1.06117	0.836785	-0.618408	57.5708	35532	40.4286	57.2829	2.84141	34.56	8.54952	-0.032377	0.060655	0.246504	1.43898	0.125123	2.24811
2017	山西	1.10513	0.883058	-0.674192	58.7071	40557	40.6995	58.6026	2.90543	50.2451	8.54952	0.149588	-0.1247	0.242128	1.18461	0.125813	2.59955
2018	山西	1.11236	0.89032	-0.657938	60.1905	45328	40.9269	59.8629	2.96645	59.0845	8.54952	0.169477	0.01674	0.257513	1.26789	0.130975	2.83654
2019	山西	1.10805	0.885996	-0.469309	61.7772	45724	41.2589	61.2928	3.0358	57.7171	8.54952	0.052023	-0.016085	0.265226	1.17386	0.134152	3.08726
2020	山西	1.10905	0.887005	-0.323923	63.1628	50528	41.3533	62.5438	3.09623	66.09	8.54952	-0.004443	-0.007282	0.295733	1.17646	0.145627	3.25727
2011	内蒙古	1	0.810773	-0.431622	57.239	57974	65.1802	57.0445	2.83663	28.21	7.67666	0.284754	0.106085	0.092003	0.624046	0.181009	0.2889
2012	内蒙古	1.00086	0.811795	-0.607028	53.0412	63886	66.4623	58.4172	2.90344	27.6056	7.67666	0.223538	0.04855	0.098283	0.639721	0.182577	0.9168
2013	内蒙古	1.00199	0.813133	-0.700032	54.6186	67498	68.2342	59.8289	2.97213	31.6369	7.67666	0.169986	0.027622	0.099715	0.676866	0.180078	1.4659
2014	内蒙古	0.993894	0.803467	-0.599529	56.1453	71046	70.3009	60.9718	3.0274	32.87	7.67666	0.075548	0.049233	0.09316	0.770034	0.171908	1.7256
2015	内蒙古	1.01824	0.832074	-0.606615	57.0497	71100.5	71.8746	62.0984	3.0818	35.72	7.67666	0.098098	0.075853	0.104592	0.80145	0.166508	2.1455
2016	内蒙古	1.07147	0.890099	-0.497387	58.6793	72064	80.4848	63.4072	3.1452	32.38	7.67666	0.078897	0.092081	0.111894	0.92792	0.164674	2.29926
2017	内蒙古	1.07804	0.89686	-0.495693	60.0046	63786	81.9658	64.6116	3.20335	33.6737	7.67666	-0.15409	0.026106	0.111968	1.25737	0.15172	2.58504
2018	内蒙古	1.09421	0.913163	-0.691032	61.1803	68302	83.667	65.5161	3.24659	26.0519	7.67666	-0.045302	-0.034114	0.122569	1.28217	0.147716	2.71567
2019	内蒙古	1.11016	0.928778	-0.545275	62.4432	67852.1	85.3372	66.4679	3.29212	28.4875	7.67666	0.145155	-0.031374	0.113386	1.25101	0.145262	2.93889
2020	内蒙古	1.18923	1	-0.735702	63.8622	72062	87.4811	67.4781	3.3405	32.38	7.67666	0.148599	-0.032162	0.115907	1.23276	0.150166	3.09394
2011	辽宁	1	0.827355	0.061401	62.9612	50760	23.7557	64.1014	3.18754	87.2	4.45611	0.248272	0.006412	0.348706	0.671402	0.236516	0.4329
2012	辽宁	0.995	0.821462	0.038536	64.4742	56649	23.9266	65.8514	3.27293	101.242	4.45611	0.053696	0.167716	0.356306	0.715024	0.242935	1.0353
2013	辽宁	0.996066	0.822724	-0.178686	65.243	61686	25.217	66.827	3.31977	118.986	4.45611	0.150881	0.18475	0.369506	0.734895	0.253882	1.6007
2014	辽宁	0.978552	0.801653	-0.350062	65.9064	65201	26.2744	67.5539	3.35422	108.82	4.45611	-0.026716	0.135813	0.389504	0.831178	0.225099	1.8761
2015	辽宁	1.01888	0.849079	-0.379293	66.171	65354.4	27.5154	68.0393	3.37664	68.92	4.45611	-0.253986	0.263861	0.39253	1.01542	0.175459	2.264
2016	辽宁	1.12622	0.958775	-0.353319	66.2443	50791	27.6607	68.1641	3.38116	61.61	4.45611	0.000758	0.052748	0.404594	1.33239	0.167037	2.31411
2017	辽宁	1.17264	1	0.430636	66.1537	54745	28.2287	68.3822	3.39029	57.382	4.45611	0.135849	0.000141	0.417413	1.33776	0.163426	2.67176
2018	辽宁	1.17264	1	-0.457159	66.817	58007.5	28.4419	69.1792	3.42811	75.0452	4.45611	0.093304	-0.02439	0.422158	1.32238	0.163194	2.90951
2019	辽宁	1.17264	1	-0.296362	66.8751	57191	28.9525	69.3009	3.43244	74.0289	4.45611	0.032092	0.012891	0.442449	1.38497	0.163607	3.11012
2020	辽宁	1.17264	1	0.052689	66.7539	58872	30.5354	69.554	3.44327	72.71	4.45611	-0.049965	0.031948	0.461897	1.42853	0.171365	3.26294
2011	吉林	1	0.9276	-0.970504	48.0139	38460	33.6712	48.0404	2.38888	21.18	4.63731	0.194428	0.289557	0.217558	0.655782	0.133325	0.2451
2012	吉林	1.00402	0.931895	-1.26013	42.3381	43415	34.5471	46.9496	2.33348	24.9624	4.63731	0.236541	0.173165	0.226219	0.650856	0.131695	0.8723
2013	吉林	0.995133	0.922355	-1.36608	42.3567	47191	35.304	47.1664	2.34309	37.2231	4.63731	0.155231	0.175432	0.221973	0.672752	0.134078	1.3836
2014	吉林	0.997792	0.925227	-1.13097	42.0588	50160	36.3516	47.2294	2.34505	36.45	4.63731	0.13077	0.000825	0.243108	0.685168	0.129076	1.6562
2015	吉林	1.00953	0.937723	-1.13721	43.9205	51086	37.2468	49.3303	2.44815	41.39	4.63731	0.091344	-0.001193	0.240116	0.779527	0.125953	2.082
2016	吉林	1.04086	0.969703	-1.90779	44.8273	53868	39.9236	50.7869	2.51919	41.01	4.63731	0.054624	0.029834	0.245696	0.895557	0.130861	2.17074
2017	吉林	1.0509	0.979542	-1.61294	45.1767	56102	41.1305	51.3579	2.54625	46.8447	4.63731	-0.174602	0.009962	0.257898	0.978874	0.124785	2.54765
2018	吉林	1.0724	1	-1.61944	49.2191	55610.9	42.4311	51.6989	2.56189	41.0991	4.63731	-0.23327	-0.021715	0.267469	1.17036	0.115862	2.76076
2019	吉林	1.0724	1	-1.33496	49.2397	43475	43.5702	52.2794	2.58937	39.1824	4.63731	0.189684	0.029845	0.269525	1.52478	0.112015	2.92774
2020	吉林	1.0724	1	-1.71058	49.5873	50800	44.9554	52.7928	2.61351	39.94	4.63731	0.34286	0.029105	0.275484	1.48677	0.117598	3.08257
2011	黑龙江	1	0.912087	-1.43613	57.0847	32819	41.1401	56.4913	2.80911	33.23	6.25155	0.143864	0.01029	0.351817	0.718734	0.169193	0.3358
2012	黑龙江	0.985875	0.8965	-1.65863	56.8936	35711	42.7129	56.8797	2.82702	37.6423	6.25155	0.081294	0.16988	0.360896	0.917633	0.169016	0.8791
2013	黑龙江	0.988703	0.899656	-1.63425	58.6801	37509	43.7005	58.0387	2.8832	38.6146	6.25155	0.048738	0.146413	0.366203	1.00502	0.164577	1.414
2014	黑龙江	0.999709	0.911771	-1.67167	60.1846	39226	45.0288	59.2212	2.94048	39.46	6.25155	0.005772	0.150718	0.384399	1.24154	0.152158	1.678
2015	黑龙江	1.01785	0.93117	-2.13089	61.6898	39461.6	46.2547	60.4704	3.00101	42.91	6.25155	-0.078914	0.238161	0.39515	1.59482	0.157413	2.0993
2016	黑龙江	1.0514	0.965276	-1.82213	63.1731	40432	47.5027	61.0886	3.03019	44.92	6.25155	0.005149	0.046557	0.402672	1.88946	0.154261	2.21886
2017	黑龙江	1.05894	0.972641	-1.80787	64.034	42699	48.8347	61.9006	3.06894	46.9094	6.25155	-0.066753	0.004042	0.406941	2.18609	0.155443	2.5678
2018	黑龙江	1.0727	0.985816	-2.05073	65.9877	43274.4	50.2301	63.4596	3.14468	39.5249	6.25155	-0.266602	0.009669	0.433722	2.31453	0.142986	2.74735
2019	黑龙江	1.07215	0.985295	-2.0653	67.6016	36182.8	51.8311	64.6206	3.20062	42.1622	6.25155	0.180264	-0.020866	0.449816	1.8851	0.142718	2.92869
2020	黑龙江	1.08791	1	-2.14421	65.6102	42635	53.0177	65.6102	3.24803	42.98	6.25155	-0.005937	0.070636	0.452187	1.94537	0.155273	3.06075
2011	上海	1	0.936478	2.37091	82.3165	82560	5.12903	88.9643	4.42389	218.5	2.0804	0.184821	0.037464	0.472929	1.40553	0.237063	0.8019
2012	上海	0.997831	0.934166	1.79865	82.1291	85373	5.22759	88.6203	4.40459	245.428	2.0804	0.080709	0.016961	0.48837	1.55309	0.222974	1.5077
2013	上海	0.99555	0.931724	2.09762	82.4757	90092	5.16054	88.3987	4.39139	257.66	2.0804	0.089561	0.056369	0.497141	1.67482	0.221213	2.2214
2014	上海	0.994965	0.931096	0.743895	82.4842	97370	5.24726	88.0827	4.37352	262.29	2.0804	0.109786	0.108712	0.515032	1.87026	0.21814	2.3953
2015	上海	1.00063	0.937149	-0.238279	79.2447	103796	5.36819	86.0772	4.27182	271.85	2.0804	0.055708	0.142105	0.528788	2.13023	0.242406	2.7811
2016	上海	1.02309	0.960476	0.315968	79.8055	116562	5.38792	86.2254	4.27705	341.71	2.0804	0.033387	0.033482	0.545036	2.33907	0.252481	2.82224
2017	上海	1.06352	1	0.019441	79.5613	124571	5.40227	85.9931	4.26342	389.897	2.0804	0.101856	0.030712	0.564069	2.27117	0.252791	3.36651
2018	上海	1.06352	1	0.555657	80.3061	134982	5.29552	86.2846	4.27575	426.366	2.0804	0.027559	0.011531	0.577731	2.34707	0.255338	3.77734
2019	上海	1.06352	1	0.472982	80.6711	157279	5.25782	86.4168	4.28018	389.543	2.0804	0.064471	0.049712	0.589866	2.69462	0.232927	4.10281
2020	上海	1.06352	1	0.635137	81.9636	155768	5.19172	89.2661	4.41911	406.2	2.0804	0.05711	0.076554	0.597644	2.75112	0.230858	4.31928
2011	江苏	1	0.866571	1.67463	61.8929	62290	18.9763	60.9373	3.0302	213.4	4.2413	0.223842	0.022059	0.343232	0.826964	0.376752	0.6208
2012	江苏	1.02019	0.888998	0.947905	61.21	68347	18.98	61.4532	3.05433	257.237	4.2413	0.200486	0.09076	0.349918	0.86712	0.374517	1.2203
2013	江苏	0.924428	0.773913	0.627421	62.5958	74607	19.0544	62.1338	3.08663	302.591	4.2413	0.147424	0.134225	0.362883	0.908146	0.380938	1.8098
2014	江苏	0.920677	0.768918	0.829666	63.9674	81874	19.022	62.6857	3.1125	327.1	4.2413	0.110492	0.074847	0.371275	0.991735	0.375384	2.0416
2015	江苏	0.939191	0.793185	0.194696	65.3977	87995	19.0986	63.8104	3.16677	371.96	4.2413	0.094417	-0.002736	0.382728	1.06371	0.379278	2.4401
2016	江苏	0.995974	0.861989	0.5085	66.7985	96887	18.7691	64.6333	3.20602	381.02	4.2413	0.100255	0.039404	0.39194	1.11762	0.364254	2.53753
2017	江苏	1.04182	0.912069	0.22174	67.8169	107189	18.8146	65.5461	3.24968	428.009	4.2413	0.106387	0.009713	0.401604	1.1168	0.355728	2.97688
2018	江苏	1.07357	0.944244	0.031404	68.7558	115168	18.7934	66.3545	3.28813	507.306	4.2413	0.103952	0.014829	0.42187	1.14441	0.356409	3.34021
2019	江苏	1.13343	1	0.050716	69.8142	123607	18.885	67.2807	3.33238	572.037	4.2413	0.089719	0.026011	0.430092	1.15347	0.358066	3.61927
2020	江苏	1.13343	1	0.077446	71.4546	121231	18.6506	73.425	3.6349	584.39	4.2413	0.0841	0.064093	0.448578	1.21999	0.389837	3.81613
2011	浙江	1	0.812227	1.84193	56.9155	59249	20.0675	61.0952	3.03805	143.9	12.2415	0.184941	-0.001178	0.34614	0.856523	0.232685	0.7739
2012	浙江	1.00486	0.817971	1.59513	57.9948	63374	19.9736	60.8795	3.02582	165.979	12.2415	0.226503	-0.02802	0.344861	0.905569	0.221794	1.4635
2013	浙江	1.00676	0.820208	1.27748	59.0006	68462	19.9561	60.8402	3.02237	191.866	12.2415	0.162671	-0.048939	0.367866	0.939857	0.231073	2.0577
2014	浙江	1.01054	0.824613	1.32348	60.1786	73002	19.7567	60.6621	3.01202	207.99	12.2415	0.122438	-0.054563	0.374037	1.00238	0.228602	2.2445
2015	浙江	1.01877	0.834116	1.10281	61.1285	77643.7	19.7185	60.8966	3.02216	250.79	12.2415	0.111205	-0.037122	0.381933	1.0827	0.260197	2.6485
2016	浙江	1.06666	0.886453	0.875348	62.4362	84916	19.6069	61.6815	3.0596	269.04	12.2415	0.096324	0.005869	0.392524	1.13668	0.254499	2.68105
2017	浙江	1.08259	0.90284	0.967701	63.4858	92057	19.4654	62.3462	3.09104	303.496	12.2415	0.100832	0.052761	0.408776	1.24155	0.252212	3.18052
2018	浙江	1.13244	0.951138	1.11629	64.3189	98643.4	19.2351	63.0128	3.12254	379.657	12.2415	0.113816	0.079736	0.426664	1.30709	0.263837	3.57445
2019	浙江	1.18777	1	1.1189	65.171	107624	19.1079	64.2353	3.18154	516.061	12.2415	0.110541	0.010563	0.422859	1.26805	0.286288	3.87488
2020	浙江	1.18777	1	0.952544	64.551	100620	19.0291	72.0447	3.56657	472.13	12.2415	0.106702	0.090443	0.436785	1.36415	0.287273	4.06878
2011	安徽	1	0.907458	-0.381787	52.0935	25659	25.0394	44.7756	2.22654	77.03	4.15244	0.284228	0.03066	0.217798	0.598835	0.20001	0.3307
2012	安徽	0.997969	0.905234	-0.58622	53.5787	28792	27.6275	46.5708	2.31465	95.9996	4.15244	0.28343	0.087009	0.219044	0.598466	0.211089	0.9663
2013	安徽	0.987827	0.893995	-0.515861	54.6222	31684	29.0185	48.1964	2.39426	109.67	4.15244	0.185391	0.318146	0.237468	0.604272	0.212473	1.5083
2014	安徽	0.975274	0.879758	-0.547747	55.4021	34425	29.0767	49.8583	2.47558	129.59	4.15244	0.149382	0.053138	0.238323	0.666086	0.20665	1.8059
2015	安徽	0.984006	0.889699	-0.466179	56.2378	35996.6	31.0997	51.614	2.56149	147.94	4.15244	0.131394	0.113718	0.248636	0.785809	0.205112	2.1128
2016	安徽	1.01844	0.927243	-0.342588	57.6674	39561	32.7512	53.3947	2.64854	259.5	4.15244	0.151424	0.059161	0.25519	0.84746	0.201539	2.28778
2017	安徽	1.02636	0.935516	-0.422438	58.7882	44206	33.562	55.2386	2.73865	260.413	4.15244	0.175765	0.031839	0.2688	0.903349	0.207783	2.71596
2018	安徽	1.01653	0.925229	-0.333337	59.5504	47711.7	34.369	56.9222	2.82073	294.815	4.15244	0.140295	0.110645	0.267786	0.977217	0.200935	3.0383
2019	安徽	1.03305	0.942411	-0.337246	60.4881	58495.6	35.833	58.3224	2.88868	377.951	4.15244	0.159328	0.008417	0.277036	1.22966	0.210514	3.3029
2020	安徽	1.03818	0.947641	-0.340785	61.2185	63426	38.736	59.7445	2.95765	369.98	4.15244	0.163872	0.03344	0.281715	1.26497	0.21295	3.50165
2011	福建	1	0.846118	1.82782	55.3747	47377	24.398	58.1131	2.88976	40.48	10.8468	0.258924	0.003249	0.339429	0.758473	0.133109	0.6176
2012	福建	1.01918	0.867828	0.794783	56.3322	52763	24.6449	59.3075	2.94769	48.4695	10.8468	0.225136	0.127915	0.347172	0.75944	0.138958	1.2321
2013	福建	1.01754	0.86601	0.519444	57.97	57856	25.6203	60.7979	3.02027	60.6228	10.8468	0.172279	0.120425	0.365141	0.751905	0.149904	1.831
2014	福建	1.00611	0.85313	0.782819	59.4404	63472	25.6502	62.0025	3.07858	67.4	10.8468	0.129609	0.026504	0.360763	0.761113	0.146508	2.0259
2015	福建	1.01179	0.859567	0.200882	60.6244	67965.5	26.2513	63.2279	3.13786	76.6	10.8468	0.100189	0.072866	0.393369	0.82641	0.156666	2.4521
2016	福建	1.0362	0.886432	-0.033454	62.0688	74707	26.5829	64.3924	3.19407	80.28	10.8468	0.118975	0.018131	0.389672	0.876568	0.156015	2.52671
2017	福建	1.04596	0.89682	0.329382	63.4676	82976	26.5711	65.7811	3.26133	99.4414	10.8468	0.1559	-0.015421	0.407526	0.951699	0.156885	2.99282
2018	福建	1.0118	0.859574	0.252694	64.9083	91197.2	26.5354	66.9834	3.3193	115.254	10.8468	0.169673	-0.036514	0.411219	0.939619	0.147753	3.34436
2019	福建	1.05709	0.908432	0.118626	65.8922	107139	26.5374	67.8753	3.36183	133.406	10.8468	0.140153	0.076715	0.439825	0.933693	0.144608	3.60509
2020	福建	1.07269	0.924313	0.281408	66.8503	105818	26.4643	68.7575	3.40384	149.44	10.8468	0.128706	0.059698	0.42728	1.02528	0.148626	3.80126
2011	江西	1	0.909926	-0.483079	45.7045	26150	32.7743	45.8426	2.27959	21.32	4.55208	0.1384	0.198702	0.227658	0.613594	0.153481	0.2974
2012	江西	0.997827	0.907552	-0.709812	50.7859	28800	33.6525	47.8212	2.3768	27.4969	4.55208	0.202837	0.045458	0.229376	0.646165	0.1609	0.9193
2013	江西	0.988755	0.897529	-0.668808	52.0242	31771	33.9739	49.3744	2.45278	46.322	4.55208	0.194882	0.17683	0.244914	0.655766	0.169516	1.4613
2014	江西	0.978973	0.886513	-0.609258	54.0755	34674	34.7132	50.9152	2.52806	58.37	4.55208	0.161056	0.243798	0.24302	0.701143	0.172029	1.7569
2015	江西	0.97225	0.878813	-0.58517	55.0542	36724	34.922	52.548	2.60784	74.79	4.55208	0.148155	0.08766	0.240946	0.777409	0.172756	2.0835
2016	江西	0.981595	0.889487	-0.485526	56.5358	40400	36.0118	54.2338	2.69017	83.12	4.55208	0.218712	0.072062	0.249572	0.879426	0.168495	2.23755
2017	江西	1.01111	0.921899	-0.439942	57.9481	45187	35.9754	55.9435	2.7736	120.086	4.55208	0.233263	-0.011246	0.251452	0.887317	0.171198	2.67168
2018	江西	1.03063	0.942324	-0.692991	59.3234	47433.9	35.8832	57.6958	2.85906	147.094	4.55208	0.207883	0.150516	0.26001	0.961662	0.173277	2.96228
2019	江西	1.02799	0.939611	-0.589961	60.5676	53164	46.3089	59.3224	2.93821	182.919	4.55208	0.195853	0.02475	0.279573	1.07498	0.181882	3.1913
2020	江西	1.03304	0.944787	-0.21976	64.619	56871	46.6125	60.4351	2.99183	195.74	4.55208	0.189664	0.069727	0.288349	1.1155	0.190169	3.40611
2011	山东	1	0.750317	0.288991	50.7142	47335	24.1273	50.8019	2.5262	108.62	7.49476	0.238709	0.046751	0.347729	0.723271	0.302897	0.3855
2012	山东	1.00674	0.75868	-0.052298	51.9087	51768	25.1943	52.3074	2.59977	124.975	7.49476	0.218638	0.077403	0.348646	0.776967	0.314662	1.0035
2013	山东	1.01288	0.766208	-0.111531	53.1632	56323	25.9374	53.6836	2.66684	149.137	7.49476	0.162554	0.120818	0.366556	0.821196	0.326733	1.593
2014	山东	0.999276	0.749411	-0.107543	54.8173	60879	26.4595	54.9042	2.72613	147.06	7.49476	0.116582	0.062985	0.375404	0.897597	0.318001	1.8188
2015	山东	1.00645	0.758327	-0.000123	56.8986	64168.3	26.7025	56.9011	2.82388	159.05	7.49476	0.098868	0.051066	0.382435	0.96783	0.322996	2.2066
2016	山东	1.07264	0.834947	-0.011224	58.9144	68733	26.6439	58.8661	2.91995	167	7.49476	0.095397	0.062744	0.392451	1.01302	0.319488	2.32566
2017	山东	1.11851	0.882724	-0.418476	60.5912	72851	26.97	60.4159	2.99534	195.772	7.49476	0.10507	0.019783	0.411457	1.05815	0.31009	2.72059
2018	山东	1.24968	1	-0.172114	61.3695	76267.3	27.3535	60.9979	3.02269	232.739	7.49476	-0.092846	0.025027	0.415291	1.12591	0.308824	3.0113
2019	山东	1.24968	1	-0.140445	61.8042	70652.6	27.7384	61.2903	3.03568	305.756	7.49476	-0.146316	0.019565	0.431088	1.32953	0.305844	3.27361
2020	山东	1.24968	1	0.452047	63.2216	72151	28.2158	62.9752	3.11758	298.62	7.49476	-0.140379	0.04899	0.429322	1.3684	0.320084	3.47806
2011	河南	1	0.734635	0.098487	48.9196	28661	26.1692	40.26	2.00199	56.59	6.51076	0.231063	0.070008	0.218347	0.518032	0.257284	0.284
2012	河南	1.00524	0.741226	0.230577	50.4665	31499	26.1906	41.8695	2.08099	69.6392	6.51076	0.164893	0.062675	0.225714	0.549272	0.2668	0.8368
2013	河南	0.995987	0.729536	-0.12324	52.079	34174	26.0975	43.069	2.13955	80.0038	6.51076	0.186275	0.071594	0.239305	0.57791	0.272683	1.4208
2014	河南	0.983422	0.713305	0.169768	53.4228	37072	25.9053	44.2198	2.19562	81.25	6.51076	0.141836	0.076846	0.236175	0.727507	0.26711	1.6665
2015	河南	0.984883	0.715213	0.012331	55.0805	39122.6	25.8307	45.7827	2.27209	83.25	6.51076	0.093687	0.093498	0.244067	0.830213	0.266201	2.0534
2016	河南	1.06366	0.810369	0.173851	56.8252	42575	27.3513	47.2798	2.34523	96.1	6.51076	0.110814	0.057096	0.248996	0.877252	0.271996	2.23123
2017	河南	1.09912	0.848751	-0.07954	58.1237	47130	27.2465	48.7828	2.41858	137.937	6.51076	0.152694	0.033844	0.258408	0.914833	0.275161	2.66924
2018	河南	1.11534	0.865494	-0.137663	59.4722	50152.2	27.2293	50.3522	2.49516	155.673	6.51076	0.120001	0.065634	0.25938	0.986241	0.28182	2.95756
2019	河南	1.13473	0.884876	-0.044467	60.7261	56387.8	27.253	51.8028	2.56577	211.071	6.51076	0.150854	0.019278	0.270998	1.10219	0.289446	3.22121
2020	河南	1.13661	0.886716	0.194155	61.5764	55435	27.1875	55.4059	2.74287	254.28	6.51076	0.154812	0.039676	0.276378	1.17017	0.295555	3.40813
2011	湖北	1	0.859173	0.118212	54.9412	34197	36.9352	51.78	2.57484	44.19	4.35616	0.272183	-0.03558	0.340395	0.738291	0.194666	0.3982
2012	湖北	1.00461	0.864405	-0.125196	49.244	38572	37.7359	53.2301	2.64563	54.3942	4.35616	0.249363	0.126491	0.350837	0.733361	0.200366	1.0142
2013	湖北	0.999461	0.858558	-0.200383	50.5482	42613	39.1363	54.51	2.7079	77.2088	4.35616	0.184151	0.195737	0.354401	0.772191	0.213545	1.6476
2014	湖北	0.986776	0.843885	-0.181069	51.6472	47145	40.7381	55.7301	2.76713	134.46	4.35616	0.164054	0.040625	0.375376	0.883098	0.218615	1.9014
2015	湖北	0.994457	0.852815	0.090724	52.8058	50653.8	43.2444	57.18	2.83772	157.36	4.35616	0.122116	0.235996	0.384955	0.943218	0.240107	2.2675
2016	湖北	1.0251	0.887109	0.088257	60.3987	55665	44.2105	58.5699	2.90525	190.11	4.35616	0.094997	0.130987	0.395831	0.979343	0.234382	2.39855
2017	湖北	1.05944	0.923176	-0.23795	61.4335	61972	45.6443	59.8801	2.96877	234.271	4.35616	0.051519	0.022774	0.402647	1.06901	0.227793	2.85277
2018	湖北	1.0647	0.928495	-0.23481	62.6168	66615.7	46.4829	61	3.02279	268.488	4.35616	0.120659	0.003484	0.413735	1.09604	0.221912	3.19477
2019	湖北	1.08637	0.949875	-0.258717	63.3797	77386.5	48.7648	61.8299	3.0624	319.285	4.35616	0.116066	0.00816	0.441659	1.20012	0.226974	3.44403
2020	湖北	1.07976	0.943442	-2.61891	65.2077	74440	50.1467	62.8892	3.11333	287.85	4.35616	0.107506	0.209013	0.440052	1.3092	0.240568	3.58636
2011	湖南	1	0.835489	-0.488669	49.2544	29880	35.2819	45.2059	2.24793	41.96	8.59143	0.247649	-0.11022	0.340686	0.805335	0.213197	0.3268
2012	湖南	1.00035	0.835893	-0.521141	50.6676	33480	35.5144	46.9954	2.33576	48.1929	8.59143	0.260266	0.033567	0.339273	0.822697	0.219509	0.9371
2013	湖南	1.0041	0.84025	-0.503247	51.2822	36763	35.6655	48.6212	2.41536	55.46	8.59143	0.180328	0.183412	0.358625	0.858278	0.22914	1.4771
2014	湖南	1.00406	0.840198	-0.497438	52.5568	40271	35.7359	50.2193	2.49351	59.38	8.59143	0.14662	0.147693	0.370692	0.913832	0.222302	1.6727
2015	湖南	1.01543	0.853187	-0.611901	54.0025	42753.9	35.8104	52.1827	2.58971	66.26	8.59143	0.137078	0.139662	0.380925	0.996015	0.224285	2.0638
2016	湖南	1.06176	0.903228	-0.50582	55.9573	46382	35.9657	54.3186	2.69438	71.44	8.59143	0.114651	0.024594	0.394529	1.09674	0.231324	2.17691
2017	湖南	1.07746	0.919208	-0.498993	57.3324	50563	36.1411	56.4904	2.80072	91.4239	8.59143	0.175097	0.158239	0.40821	1.18476	0.230075	2.61118
2018	湖南	1.16451	1	-0.481002	58.5894	52948.6	36.1808	58.249	2.88647	129.941	8.59143	0.118998	-0.009711	0.418174	1.30685	0.22868	2.86809
2019	湖南	1.12721	0.966905	-0.235876	59.5739	57540.3	36.2298	59.6235	2.95312	171.921	8.59143	0.147907	-0.024591	0.429992	1.41555	0.228802	3.1085
2020	湖南	1.16451	1	0.014255	60.4692	62900	36.2886	60.9959	3.0196	220.66	8.59143	0.159422	0.040171	0.435817	1.35549	0.239436	3.32035
2011	广东	1	1	2.38855	59.2576	50807	17.7319	64.9498	3.22973	203.92	8.63861	0.239058	-0.003502	0.353072	0.911156	0.406465	0.6948
2012	广东	1	1	1.93627	59.955	54095	17.6563	64.6681	3.21412	246.71	8.63861	0.19837	0.051392	0.366863	0.957356	0.393712	1.2706
2013	广东	1	1	1.4596	60.7574	58540	18.0049	63.9929	3.17898	344.938	8.63861	0.148085	0.092129	0.371539	1.00889	0.410859	1.8478
2014	广东	0.940365	0.936584	1.32136	61.3187	63469	18.4606	63.4694	3.15141	274.33	8.63861	0.111362	-0.006945	0.391813	1.0574	0.405521	2.0153
2015	广东	0.952245	0.94985	0.953865	62.2553	67503	18.4983	63.8324	3.16786	569.55	8.63861	0.105624	0.145658	0.39982	1.13001	0.502221	2.4095
2016	广东	1	1	1.21086	63.0363	74016	18.3142	63.9176	3.17052	742.97	8.63861	0.102414	-0.023512	0.411199	1.1977	0.490664	2.47996
2017	广东	0.971303	0.970456	1.02274	63.8566	81089	18.0858	64.2579	3.18581	823.893	8.63861	0.112605	-0.002359	0.423907	1.26515	0.503648	2.96168
2018	广东	1	1	0.866918	65.0183	86412	17.6303	64.9629	3.21917	1034.71	8.63861	0.129849	-0.001348	0.42944	1.29625	0.480902	3.31918
2019	广东	1	1	0.324659	65.9023	94172	17.6388	65.866	3.26231	1168.79	8.63861	0.098545	0.01873	0.441796	1.37264	0.492604	3.60608
2020	广东	1	1	0.51692	66.7029	88210	17.5755	66.7806	3.30597	955.73	8.63861	0.067745	0.110313	0.460789	1.43937	0.496666	3.79535
2011	广西	1	0.886669	0.201652	48.0092	25326	22.5325	41.7186	2.07452	28.25	10.0789	0.28826	-0.042924	0.335256	0.704512	0.154128	0.3389
2012	广西	0.99394	0.87988	0.042198	50.6974	27952	22.9881	43.4171	2.15791	42.812	10.0789	0.196721	0.201486	0.356315	0.738752	0.159088	0.8935
2013	广西	0.998825	0.885359	-0.01101	51.9007	30588	23.5434	44.7051	2.22082	54.3579	10.0789	0.163534	0.192812	0.365913	0.753513	0.156736	1.4146
2014	广西	0.99851	0.885007	0.031871	53.1184	33090	24.0881	45.8491	2.27652	59.93	10.0789	0.038853	0.035415	0.373898	0.810174	0.154177	1.6612
2015	广西	1.0026	0.88956	0.062748	53.9889	35190	24.5257	46.9133	2.3282	49.63	10.0789	-0.0938	0.101148	0.3784	0.84485	0.159169	2.0723
2016	广西	1.03679	0.926173	0.161617	54.9841	38027	24.8192	47.8919	2.37559	45.2	10.0789	0.075479	0.0236	0.393706	0.875934	0.162083	2.23325
2017	广西	1.04464	0.934243	0.128259	55.692	41955	25.1191	48.9894	2.42883	60.0392	10.0789	0.131458	0.013072	0.411033	1.09976	0.164401	2.61938
2018	广西	1.046	0.935632	-0.00749	56.6721	41489.2	25.3587	50.0068	2.47804	64.4335	10.0789	-0.04804	-0.002599	0.422793	1.14707	0.162369	2.89248
2019	广西	1.04279	0.932356	-0.014573	57.4037	42964	25.6561	50.8631	2.51922	72.3268	10.0789	0.172509	-0.006333	0.41935	1.52202	0.166622	3.09913
2020	广西	1.04027	0.929768	0.249035	58.029	44309	26.2287	51.6868	2.55875	66.26	10.0789	0.119809	0.0276	0.441726	1.61671	0.176076	3.25171
2011	海南	1	1	1.49789	52.1921	28898	25.7483	49.7753	2.47515	9.83	2.84246	0.437245	0.017147	0.34255	1.60802	0.04716	0.4556
2012	海南	1	1	1.3423	52.4354	32377	26.6648	50.2198	2.49601	12.0623	2.84246	0.352026	0.119863	0.34976	1.66511	0.048584	1.0294
2013	海南	1	1	0.220352	53.4609	35317	27.013	51.3043	2.54865	13.825	2.84246	0.198148	0.215475	0.379005	1.74305	0.049393	1.5826
2014	海南	0.996055	0.99604	0.863156	54.3835	38924	27.7799	51.9231	2.57811	13.53	2.84246	0.186423	0.117562	0.362712	2.07225	0.048726	1.7962
2015	海南	0.994412	0.994381	0.096298	54.9641	40818	28.4233	53.1263	2.63654	12.38	2.84246	0.007486	-0.009378	0.39739	2.25186	0.048525	2.3033
2016	海南	1	1	0.401959	56.0696	44347	29.4848	54.4065	2.69873	15.69	2.84246	-0.286317	0.059651	0.382104	2.42718	0.050229	2.31559
2017	海南	1	1	0.68173	57.3216	48430	31.5682	55.2932	2.74136	12.4721	2.84246	-0.062692	0.007458	0.394457	2.51252	0.048363	2.7564
2018	海南	1	1	0.173093	58.7073	51955.3	35.6646	56.1732	2.78361	15.041	2.84246	0.519856	0.058429	0.442358	2.49697	0.051709	3.09718
2019	海南	1	1	0.63888	58.9128	56506.8	38.2983	56.2814	2.78759	30.1016	2.84246	-0.048844	-0.064022	0.419679	2.84755	0.052929	3.28752
2020	海南	1	1	1.24984	59.2976	55131	39.6868	56.164	2.7804	35.67	2.84246	-0.08021	-0.018237	0.44716	3.16619	0.056203	3.44049
2011	重庆	1	0.922712	1.72158	59.7393	34500	40.2724	54.4779	2.709	25.04	11.577	0.251266	0.131172	0.339143	0.653759	0.155639	0.4189
2012	重庆	1.00278	0.925701	0.648777	61.4638	38914	40.5808	56.6877	2.81748	29.8409	11.577	0.240547	0.058194	0.352007	0.75218	0.162346	1.0002
2013	重庆	0.998955	0.921585	0.845728	62.6757	42795	40.7991	58.3703	2.89967	38.6529	11.577	0.185436	0.027211	0.361433	0.819333	0.149586	1.5986
2014	重庆	0.996126	0.918522	0.696923	63.7509	47850	41.8639	59.8094	2.96968	38.16	11.577	0.199194	0.007126	0.377787	1.02197	0.146406	1.8471
2015	重庆	1.00421	0.927232	0.497857	64.9743	52321	45.7821	61.5313	3.05366	45.67	11.577	0.199366	0.045192	0.390913	1.0606	0.14846	2.2184
2016	重庆	1.03451	0.958644	0.844029	66.388	58502	45.9553	63.3389	3.14181	51.62	11.577	0.189446	0.022681	0.407452	1.08096	0.146031	2.33888
2017	重庆	1.02852	0.952585	0.697973	67.5154	63689	47.036	64.9599	3.22062	59.3077	11.577	0.179011	-0.020913	0.405306	1.11409	0.145234	2.76306
2018	重庆	1.04591	0.970002	0.254223	68.8954	65932.7	49.7893	66.5334	3.29699	68.5887	11.577	0.068609	0.00351	0.421564	1.27943	0.138834	3.01532
2019	重庆	1.06269	0.986263	0.497089	70.28	75828	54.6687	68.1468	3.37527	79.2329	11.577	0.122599	0.017905	0.432021	1.32228	0.138051	3.25471
2020	重庆	1.07729	1	0.57618	71.2882	78170	56.3403	69.4634	3.43878	82.87	11.577	0.121128	0.002626	0.445617	1.32175	0.139446	3.44764
2011	四川	1	0.830105	-0.062532	48.3021	26133	35.1275	41.7535	2.07625	45.75	10.8764	0.121891	0.068613	0.222031	0.635956	0.283086	0.4016
2012	四川	1.00891	0.840436	-0.037357	45.6914	29608	36.3017	43.4879	2.16143	59.3977	10.8764	0.361497	0.305738	0.223528	0.668298	0.290493	1.0013
2013	四川	0.997104	0.826708	-0.004045	46.9736	32454	37.2199	44.8884	2.22993	69.5104	10.8764	0.187436	0.173729	0.224897	0.681649	0.303878	1.5304
2014	四川	0.991819	0.820455	0.048775	48.2642	35128	38.0565	46.3079	2.2993	81.76	10.8764	0.160584	-0.027082	0.237906	0.790924	0.301134	1.7382
2015	四川	1.0084	0.839851	0.361979	48.9013	36775	38.5044	47.7428	2.36937	96.69	10.8764	0.141798	0.102766	0.244663	0.990915	0.293535	2.1548
2016	四川	1.07082	0.907473	0.319717	54.0739	40003	39.2847	49.2756	2.44423	101.09	10.8764	0.149485	0.127248	0.250351	1.15669	0.292254	2.25415
2017	四川	1.07665	0.913393	0.035602	55.1714	44651	39.8058	50.8697	2.52205	106.575	10.8764	0.170348	0.028519	0.267013	1.28347	0.291212	2.67797
2018	四川	1.10946	0.945531	-0.019506	56.3792	48883.2	39.85	52.4157	2.59741	147.906	10.8764	0.137196	-0.051009	0.268056	1.36586	0.296795	2.94304
2019	四川	1.13053	0.965175	-0.001768	57.4702	55774	40.3658	53.9456	2.6719	184.945	10.8764	0.132786	-0.017891	0.266467	1.40759	0.294692	3.1711
2020	四川	1.1699	1	0.107176	58.5866	58126	47.1116	55.5309	2.74905	181.7	10.8764	0.144269	0.023294	0.286179	1.4496	0.319087	3.34823
2011	贵州	1	0.875137	0.818586	46.7724	16413	44.7082	34.3626	1.70873	21.68	9.09167	0.189068	0.045641	0.348013	1.26749	0.136211	0.1847
2012	贵州	0.99617	0.870813	0.973542	47.8524	19710	45.8718	35.3778	1.75834	28.9831	9.09167	0.144838	0.020834	0.353607	1.22603	0.146855	0.7587
2013	贵州	0.999485	0.874558	0.657129	49.2085	22922	47.5121	36.4813	1.81228	34.2698	9.09167	0.087159	0.042833	0.349969	1.15117	0.150581	1.2122
2014	贵州	0.989321	0.862995	0.651801	51.3581	26437	48.7025	38.1833	1.89589	44.34	9.09167	0.197322	-0.013921	0.369724	1.07027	0.156969	1.5462
2015	贵州	1.00157	0.876905	0.258189	53.4334	29847.2	50.2716	39.9877	1.9845	58.68	9.09167	0.115014	-0.028119	0.391494	1.13653	0.154235	1.9329
2016	贵州	1.03363	0.911737	0.689671	55.4108	33246	50.9915	41.765	2.07168	69.3	9.09167	0.217689	0.024102	0.390896	1.12667	0.155539	2.09455
2017	贵州	1.03139	0.909368	0.478944	56.8154	37956	51.112	43.3216	2.14782	87.7209	9.09167	0.164717	0.029708	0.414145	1.12017	0.154486	2.51457
2018	贵州	1.03788	0.916187	-0.208917	58.2876	41243.6	51.5195	44.7598	2.21803	102.877	9.09167	0.175313	0.005531	0.436747	1.19735	0.153776	2.7691
2019	贵州	1.02844	0.90624	0.005714	59.597	46433	53.2025	46.1538	2.28598	114.132	9.09167	0.194057	-0.021982	0.433481	1.3915	0.169407	2.93511
2020	贵州	1.03628	0.91452	-0.394822	60.9317	46267	53.5752	47.7263	2.36269	113.19	9.09167	0.177498	-0.040009	0.440009	1.46098	0.163539	3.07937
2011	云南	1	0.881664	-0.246349	36.7199	19265	46.4338	36.5693	1.81846	28.3	10.8486	0.328871	-0.017744	0.097596	0.979227	0.1774	0.2491
2012	云南	0.995279	0.876359	-0.385386	38.8388	22195	47.3012	38.469	1.91198	32.6671	10.8486	0.28452	0.023855	0.092568	0.958481	0.190393	0.8443
2013	云南	0.992455	0.873162	-0.402396	40.5731	25083	48.0371	39.9892	1.98655	42.5904	10.8486	0.181692	0.165114	0.096838	0.993898	0.200105	1.379
2014	云南	0.993854	0.874748	-0.363038	41.9695	27264	49.516	41.21	2.04618	43.15	10.8486	0.137127	0.092074	0.102064	1.04939	0.196631	1.6405
2015	云南	0.997312	0.878649	-0.42646	43.8779	28806	50.6127	42.9294	2.13049	48.56	10.8486	0.199422	0.066101	0.096114	1.135	0.184512	2.0376
2016	云南	0.999965	0.881625	-0.362749	45.7248	31093	50.8984	44.6397	2.21427	46.86	10.8486	0.197323	0.023758	0.119714	1.21317	0.183144	2.17338
2017	云南	1.01309	0.896111	-0.345244	47.493	34545	51.6826	46.2902	2.295	53.4171	10.8486	0.193761	-0.016281	0.104853	1.26238	0.191343	2.56273
2018	云南	1.01784	0.90127	-0.475381	48.8166	37136.3	53.7803	47.0636	2.33219	54.9441	10.8486	0.208431	-0.067135	0.118902	1.21091	0.185736	2.85791
2019	云南	1.02919	0.913383	-0.410611	50.1945	47944	55.6658	48.6699	2.4106	59.0031	10.8486	0.212647	-0.045756	0.117185	1.53544	0.192797	3.03461
2020	云南	1.06066	0.94562	0.046499	50.0508	51975	61.9396	50.0508	2.47776	64.94	10.8486	0.202205	-0.01534	0.11229	1.52463	0.198715	3.18478
2011	陕西	1	0.861095	0.431249	49.5229	33464	40.3681	47.012	2.33774	29.01	13.4101	0.248034	-0.084766	0.336688	0.628037	0.177473	0.4096
2012	陕西	0.999021	0.859979	0.194062	51.9861	38564	42.6224	49.5643	2.46343	34.9351	13.4101	0.233771	0.106566	0.347939	0.620477	0.177131	0.9824
2013	陕西	0.987211	0.846341	0.061171	53.489	42692	43.4409	50.7624	2.52173	38.0165	13.4101	0.174979	0.200362	0.359154	0.629235	0.179031	1.4837
2014	陕西	0.979848	0.837672	0.215287	54.3287	46929	43.6752	51.8683	2.57539	44.86	13.4101	0.146606	0.183392	0.379669	0.683679	0.175564	1.7873
2015	陕西	0.985376	0.844193	0.112576	55.4371	47626	44.2197	53.177	2.63905	57.28	13.4101	0.073981	0.1175	0.384663	0.808412	0.171327	2.1612
2016	陕西	1.02637	0.890357	0.283819	56.7794	51015	44.5201	54.4685	2.70181	62.01	13.4101	0.068597	0.03381	0.398533	0.865584	0.160173	2.29367
2017	陕西	1.02973	0.893976	0.283622	58.1223	57266	44.6709	55.7864	2.76581	79.336	13.4101	0.064787	-0.016629	0.407915	0.852208	0.161877	2.66846
2018	陕西	1.04314	0.908199	0.245535	59.6005	63477.5	45.0592	57.1392	2.83148	87.2226	13.4101	0.102794	-0.012904	0.424875	0.859607	0.162115	2.95948
2019	陕西	1.03358	0.898092	-0.097707	60.3831	66649	45.6566	58.4179	2.89341	71.3846	13.4101	0.111973	-0.016914	0.437218	0.986707	0.162851	3.22891
2020	陕西	1.02757	0.891653	-0.149286	61.1804	66292	45.6789	59.7182	2.95635	56.45	13.4101	0.103531	0.070654	0.441164	1.10466	0.168976	3.42042
2011	甘肃	1	0.929717	-0.915609	40.9652	19595	48.4702	37.3433	1.85695	13.22	9.52926	0.151801	0.310863	0.339835	0.825875	0.108467	0.1884
2012	甘肃	1.00256	0.932448	-0.683895	35.1966	21978	51.4514	39.1765	1.94714	16.1855	9.52926	0.309671	0.16124	0.35056	0.872896	0.109758	0.7629
2013	甘肃	0.99423	0.923506	-1.1147	38.16	24296	52.6594	40.8356	2.0286	19.7581	9.52926	0.186385	0.171666	0.352949	0.910161	0.11282	1.2839
2014	甘肃	0.987368	0.916024	-0.845057	39.6035	26433	54.5571	42.6709	2.11871	21.16	9.52926	0.158872	0.208382	0.372577	1.02842	0.112604	1.5976
2015	甘肃	0.99406	0.923321	-0.935118	39.8313	26165.3	55.5101	44.5004	2.20846	29.85	9.52926	0.046655	0.228553	0.388465	1.33939	0.115821	1.9978
2016	甘肃	1.0249	0.955721	-0.718193	41.626	27643	56.7615	46.2861	2.29594	26.23	9.52926	0.047628	0.105085	0.390405	1.47141	0.114948	2.04111
2017	甘肃	1.03653	0.967436	-0.523113	42.7724	29326	56.4045	48.3029	2.39479	25.8301	9.52926	-0.083098	0.046009	0.40636	1.57638	0.110675	2.4378
2018	甘肃	1.03701	0.967916	-0.718331	44.0114	31336.1	56.9493	50.0034	2.47787	25.7377	9.52926	0.019787	-0.023453	0.422001	1.62098	0.115331	2.66823
2019	甘肃	1.03826	0.969154	-0.62265	44.6834	32994.6	60.3598	51.1758	2.53471	29.3876	9.52926	0.06173	0.034928	0.423189	1.67879	0.112533	2.8914
2020	甘肃	1.04663	0.977398	-0.58201	45.355	35995	62.3579	52.3956	2.59384	32.07	9.52926	0.05791	-0.032488	0.435109	1.7414	0.11863	3.055
2011	青海	1	1	0.079664	45.3013	29522	113.135	46.289	2.30179	3.76	10.2379	0.329651	-0.043247	0.093387	0.553928	0.058584	0.1833
2012	青海	0.99705	0.997041	0.048767	46.7778	33181	115.128	47.4554	2.35862	7.1811	10.2379	0.027231	0.13557	0.10544	0.571518	0.061768	0.6147
2013	青海	0.992352	0.992293	-0.003429	47.9567	36510	121.354	48.4605	2.40738	8.389	10.2379	0.063458	-0.008839	0.090395	0.572236	0.059988	1.1801
2014	青海	1	1	0.11713	49.4971	39671	124.615	49.7069	2.46807	10.39	10.2379	0.033371	0.11079	0.097759	0.691139	0.0597	1.4593
2015	青海	1	1	-0.003613	49.0451	41252	128.466	50.3	2.49628	11.22	10.2379	-0.297197	0.502894	0.103233	0.828959	0.05932	1.9515
2016	青海	1	1	-0.004466	50.518	43531	132.418	51.5907	2.55906	10.9	10.2379	0.198542	-0.003666	0.096561	0.88107	0.055642	2.00382
2017	青海	1	1	-0.002803	52.0017	44348	135.19	53.0365	2.62948	11.9353	10.2379	0.068463	0.019648	0.121369	1.05299	0.051259	2.40203
2018	青海	1	1	-0.002011	53.1335	47689.5	136.162	54.4492	2.69818	12.7963	10.2379	-0.186849	-0.100869	0.110077	1.0826	0.050368	2.63124
2019	青海	0.994284	0.994251	-0.002864	53.9918	48981.5	137.805	55.444	2.74611	10.3675	10.2379	0.383897	-0.053054	0.108927	1.29709	0.053073	2.82646
2020	青海	0.987772	0.987621	-3.09872	54.8445	50819	143.56	58.2708	2.88469	10.56	10.2379	0.062148	-0.019853	0.10134	1.33625	0.055074	2.98227
2011	宁夏	1	1	1.45141	49.8045	33043	37.8179	49.0741	2.44028	7.87	7.19849	0.210149	0.099227	0.100279	0.816096	0.042746	0.3131
2012	宁夏	0.992437	0.99238	0.789372	51.4607	36394	40.2458	49.7724	2.47378	9.6084	7.19849	0.208758	0.117766	0.114995	0.84746	0.046063	0.8713
2013	宁夏	0.976157	0.975575	0.191059	53.0362	39420	42.8739	51.0511	2.53607	10.6857	7.19849	0.165614	0.117142	0.10102	0.851505	0.045061	1.3674
2014	宁夏	0.976662	0.976104	0.92936	55.6102	41834	46.1298	52.3599	2.5998	11.66	7.19849	0.11358	0.043118	0.097879	0.890124	0.044326	1.6526
2015	宁夏	0.973286	0.972553	0.073841	54.9758	43805	48.5965	53.9284	2.67635	17.25	7.19849	0.074711	0.050189	0.101738	0.93825	0.044573	2.147
2016	宁夏	1	1	0.696762	56.0952	47194	48.8345	54.6705	2.71183	18.26	7.19849	0.195412	0.02058	0.097949	0.966482	0.04578	2.12356
2017	宁夏	0.989376	0.989262	0.557345	57.7938	50917	49.0229	56.0879	2.78076	25.5529	7.19849	0.214824	-0.035937	0.104384	1.02012	0.045978	2.55588
2018	宁夏	1	1	-0.074298	58.6257	54094.2	49.8665	57.0555	2.82733	34.0206	7.19849	0.270727	-0.020078	0.103907	1.07563	0.043386	2.72923
2019	宁夏	1	1	0.174999	59.3886	54217	51.0121	58.0195	2.87368	31.2586	7.19849	0.123876	0.001935	0.120323	1.18875	0.040959	2.92312
2020	宁夏	1	1	-0.268706	60.1449	54528	51.1803	59.2102	2.9312	27.91	7.19849	0.113368	-0.0104	0.099104	1.22662	0.042181	3.10016
2011	新疆	1	0.891794	0.754314	43.3877	30087	69.7303	43.236	2.14997	26.43	11.8293	0.226252	0.065245	0.095855	0.695967	0.138336	0.2034
2012	新疆	0.980414	0.869655	0.160786	43.9767	33796	73.6391	43.5863	2.16632	33.0092	11.8293	0.224189	0.12906	0.098587	0.776428	0.144957	0.8245
2013	新疆	0.968235	0.855436	0.312818	44.4788	37181	74.4661	44.07	2.18927	39.8466	11.8293	0.149335	0.19763	0.093865	0.83006	0.149822	1.434
2014	新疆	0.960853	0.846644	0.583468	46.6104	40648	75.4701	45.5484	2.26159	40.34	11.8293	0.138597	0.071282	0.103205	0.958708	0.147	1.6367
2015	新疆	0.977012	0.865719	1.44405	46.3661	40036	74.7434	46.7296	2.31909	41.64	11.8293	0.023387	0.063102	0.102617	1.1593	0.148964	2.0549
2016	新疆	1.01543	0.908631	0.674958	46.2034	40564	74.9938	47.7525	2.36867	44.98	11.8293	0.067633	0.015786	0.102233	1.19378	0.15101	2.08722
2017	新疆	1.00769	0.900247	0.977265	45.8762	45099	74.7329	48.6831	2.41364	42.814	11.8293	0.024356	-0.010257	0.113886	1.15432	0.155314	2.48688
2018	新疆	1.03364	0.927859	0.990016	46.238	49474.7	75.0198	50.2433	2.48976	42.2468	11.8293	0.120636	-0.017902	0.113624	1.13428	0.153249	2.7184
2019	新疆	1.04947	0.944031	1.17291	46.1765	54280	75.8975	51.1528	2.53357	40.8139	11.8293	-0.01656	-0.00797	0.111718	1.46384	0.151373	2.94341
2020	新疆	1.10821	1	1.0849	46.1141	53593	80.7799	52.1957	2.58394	41.25	11.8293	-9.3e-05	0.0339	0.125333	1.49055	0.15766	3.08349
