# Supplementary material for: Research on the impact of population mobility on green total factor productivity: A perspective from sustainable development
Source: PLoS One. 2026 Jan 2;21(1):e0337836. doi: 10.1371/journal.pone.0337836 (PMC12758790; doi:10.1371/journal.pone.0337836)
Supplement: S2 File — (XLS) [file pone.0337836.s002.xls]

## Sheet: Sheet1
year	province	gtfp	eff	popm	rural	pgdp	infra	open	urb	ind	gov	lngtfp	lnpgdp	province1	lngov
2011	上海	1	0.936478	2.37091	82.3165	82560	5.12903	1.47223	88.9643	4.42389	218.5	0	11.3213	上海	5.38679
2012	上海	0.997831	0.934166	1.79865	82.1291	85373	5.22759	1.36557	88.6203	4.40459	245.428	-0.0021712	11.3548	上海	5.503
2013	上海	0.99555	0.931724	2.09762	82.4757	90092	5.16054	1.26509	88.3987	4.39139	257.66	-0.0044599	11.4086	上海	5.55164
2014	上海	0.994965	0.931096	0.743895	82.4842	97370	5.24726	1.21565	88.0827	4.37352	262.29	-0.0050473	11.4863	上海	5.56945
2015	上海	1.00063	0.937149	-0.238279	79.2447	103796	5.36819	1.11372	86.0772	4.27182	271.85	0.0006316	11.5502	上海	5.60525
2016	上海	1.02309	0.960476	0.315968	79.8055	116562	5.38792	1.02248	86.2254	4.27705	341.71	0.0228233	11.6662	上海	5.83396
2017	上海	1.06352	1	0.019441	79.5613	124571	5.40227	1.0668	85.9931	4.26342	389.897	0.0615861	11.7326	上海	5.96588
2018	上海	1.06352	1	0.555657	80.3061	134982	5.29552	1.04421	86.2846	4.27575	426.366	0.0615861	11.8129	上海	6.0553
2019	上海	1.06352	1	0.472982	80.6711	157279	5.25782	0.892983	86.4168	4.28018	389.543	0.0615861	11.9658	上海	5.96497
2020	上海	1.06352	1	0.635137	81.9636	155768	5.19172	0.898236	89.2661	4.41911	406.2	0.0615861	11.9561	上海	6.00685
2011	云南	1	0.881664	-0.246349	36.7199	19265	46.4338	0.116412	36.5693	1.81846	28.3	0	9.86604	云南	3.34286
2012	云南	0.995279	0.876359	-0.385386	38.8388	22195	47.3012	0.128667	38.469	1.91198	32.6671	-0.0047325	10.0076	云南	3.48637
2013	云南	0.992455	0.873162	-0.402396	40.5731	25083	48.0371	0.133701	39.9892	1.98655	42.5904	-0.0075735	10.1299	云南	3.75163
2014	云南	0.993854	0.874748	-0.363038	41.9695	27264	49.516	0.141926	41.21	2.04618	43.15	-0.0061646	10.2133	云南	3.76468
2015	云南	0.997312	0.878649	-0.42646	43.8779	28806	50.6127	0.112005	42.9294	2.13049	48.56	-0.0026917	10.2683	云南	3.8828
2016	云南	0.999965	0.881625	-0.362749	45.7248	31093	50.8984	0.089393	44.6397	2.21427	46.86	-3.46e-05	10.3447	云南	3.84716
2017	云南	1.01309	0.896111	-0.345244	47.493	34545	51.6826	0.096009	46.2902	2.295	53.4171	0.0130026	10.45	云南	3.97813
2018	云南	1.01784	0.90127	-0.475381	48.8166	37136.3	53.7803	0.110498	47.0636	2.33219	54.9441	0.0176872	10.5223	云南	4.00632
2019	云南	1.02919	0.913383	-0.410611	50.1945	47944	55.6658	0.100082	48.6699	2.4106	59.0031	0.028773	10.7778	云南	4.07759
2020	云南	1.06066	0.94562	0.046499	50.0508	51975	61.9396	0.110098	50.0508	2.47776	64.94	0.0588888	10.8585	云南	4.17346
2011	内蒙古	1	0.810773	-0.431622	57.239	57974	65.1802	0.053663	57.0445	2.83663	28.21	0	10.9678	内蒙古	3.33968
2012	内蒙古	1.00086	0.811795	-0.607028	53.0412	63886	66.4623	0.044754	58.4172	2.90344	27.6056	0.0008602	11.0649	内蒙古	3.31802
2013	内蒙古	1.00199	0.813133	-0.700032	54.6186	67498	68.2342	0.044132	59.8289	2.97213	31.6369	0.0019872	11.1198	内蒙古	3.45432
2014	内蒙古	0.993894	0.803467	-0.599529	56.1453	71046	70.3009	0.050318	60.9718	3.0274	32.87	-0.0061243	11.1711	内蒙古	3.49256
2015	内蒙古	1.01824	0.832074	-0.606615	57.0497	71100.5	71.8746	0.044469	62.0984	3.0818	35.72	0.0180745	11.1718	内蒙古	3.57571
2016	内蒙古	1.07147	0.890099	-0.497387	58.6793	72064	80.4848	0.042651	63.4072	3.1452	32.38	0.0690329	11.1853	内蒙古	3.47754
2017	内蒙古	1.07804	0.89686	-0.495693	60.0046	63786	81.9658	0.058267	64.6116	3.20335	33.6737	0.0751431	11.0633	内蒙古	3.51672
2018	内蒙古	1.09421	0.913163	-0.691032	61.1803	68302	83.667	0.060054	65.5161	3.24659	26.0519	0.090032	11.1317	内蒙古	3.26009
2019	内蒙古	1.11016	0.928778	-0.545275	62.4432	67852.1	85.3372	0.063883	66.4679	3.29212	28.4875	0.104503	11.1251	内蒙古	3.34946
2020	内蒙古	1.18923	1	-0.735702	63.8622	72062	87.4811	0.060491	67.4781	3.3405	32.38	0.173304	11.1853	内蒙古	3.47754
2011	北京	1	0.970979	2.74534	78.1521	81658	10.5469	1.54816	86.1957	4.28621	183.07	0	11.3103	北京	5.20987
2012	北京	0.998616	0.969552	2.18339	78.0501	87475	10.3426	1.44086	86.2705	4.2878	199.944	-0.0013852	11.3791	北京	5.29804
2013	北京	1.00136	0.972376	1.81286	78.0217	93213	10.1991	1.36245	86.4047	4.29234	234.674	0.0013585	11.4426	北京	5.4582
2014	北京	1.02902	1	1.67432	78.0186	99995	10.064	1.1966	86.5039	4.29513	282.71	0.0286082	11.5129	北京	5.64442
2015	北京	1.02902	1	0.482716	78.3822	106497	10.0023	0.864497	86.723	4.30387	287.8	0.0286082	11.5759	北京	5.66227
2016	北京	1.02562	0.996684	-0.088375	78.6772	118198	10.0346	0.730623	86.779	4.30452	285.78	0.0252982	11.6801	北京	5.65522
2017	北京	1.02902	1	-0.418388	78.9066	128927	10.1303	0.780593	86.9508	4.3109	361.758	0.0286082	11.767	北京	5.89098
2018	北京	1.02902	1	-0.353918	79.4378	140211	10.1532	0.900264	87.0803	4.31518	425.871	0.0286082	11.8509	北京	6.05414
2019	北京	1.02902	1	-0.349005	80.1778	164220	10.2128	0.81222	87.3562	4.3267	433.417	0.0286082	12.009	北京	6.0717
2020	北京	1.02902	1	-0.284553	80.5392	164889	10.1709	0.643051	87.5468	4.334	410.96	0.0286082	12.013	北京	6.0185
2011	吉林	1	0.9276	-0.970504	48.0139	38460	33.6712	0.134818	48.0404	2.38888	21.18	0	10.5574	吉林	3.05306
2012	吉林	1.00402	0.931895	-1.26013	42.3381	43415	34.5471	0.129869	46.9496	2.33348	24.9624	0.0040129	10.6786	吉林	3.21737
2013	吉林	0.995133	0.922355	-1.36608	42.3567	47191	35.304	0.123238	47.1664	2.34309	37.2231	-0.0048787	10.762	吉林	3.61693
2014	吉林	0.997792	0.925227	-1.13097	42.0588	50160	36.3516	0.117402	47.2294	2.34505	36.45	-0.0022101	10.823	吉林	3.59594
2015	吉林	1.00953	0.937723	-1.13721	43.9205	51086	37.2468	0.083606	49.3303	2.44815	41.39	0.0094847	10.8413	吉林	3.72304
2016	吉林	1.04086	0.969703	-1.90779	44.8273	53868	39.9236	0.082947	50.7869	2.51919	41.01	0.040052	10.8943	吉林	3.71382
2017	吉林	1.0509	0.979542	-1.61294	45.1767	56102	41.1305	0.081862	51.3579	2.54625	46.8447	0.0496471	10.9349	吉林	3.84684
2018	吉林	1.0724	1	-1.61944	49.2191	55610.9	42.4311	0.090777	51.6989	2.56189	41.0991	0.0698991	10.9261	吉林	3.71599
2019	吉林	1.0724	1	-1.33496	49.2397	43475	43.5702	0.111207	52.2794	2.58937	39.1824	0.0698991	10.6799	吉林	3.66823
2020	吉林	1.0724	1	-1.71058	49.5873	50800	44.9554	0.103847	52.7928	2.61351	39.94	0.0698991	10.8356	吉林	3.68738
2011	四川	1	0.830105	-0.062532	48.3021	26133	35.1275	0.146595	41.7535	2.07625	45.75	0	10.1709	四川	3.82319
2012	四川	1.00891	0.840436	-0.037357	45.6914	29608	36.3017	0.156389	43.4879	2.16143	59.3977	0.0088702	10.2958	四川	4.08426
2013	四川	0.997104	0.826708	-0.004045	46.9736	32454	37.2199	0.152289	44.8884	2.22993	69.5104	-0.0028997	10.3876	四川	4.24148
2014	四川	0.991819	0.820455	0.048775	48.2642	35128	38.0565	0.151119	46.3079	2.2993	81.76	-0.0082146	10.4667	四川	4.40379
2015	四川	1.0084	0.839851	0.361979	48.9013	36775	38.5044	0.106086	47.7428	2.36937	96.69	0.0083655	10.5126	四川	4.57151
2016	四川	1.07082	0.907473	0.319717	54.0739	40003	39.2847	0.099442	49.2756	2.44423	101.09	0.0684203	10.5967	四川	4.61601
2017	四川	1.07665	0.913393	0.035602	55.1714	44651	39.8058	0.124375	50.8697	2.52205	106.575	0.0738542	10.7066	四川	4.66885
2018	四川	1.10946	0.945531	-0.019506	56.3792	48883.2	39.85	0.146281	52.4157	2.59741	147.906	0.103877	10.7972	四川	4.99657
2019	四川	1.13053	0.965175	-0.001768	57.4702	55774	40.3658	0.145619	53.9456	2.6719	184.945	0.122682	10.9291	四川	5.22006
2020	四川	1.1699	1	0.107176	58.5866	58126	47.1116	0.165964	55.5309	2.74905	181.7	0.156914	10.9704	四川	5.20236
2011	天津	1	0.951178	2.97517	73.5057	85213	11.3072	0.590492	81.3572	4.04561	60.17	0	11.3529	天津	4.09717
2012	天津	1.00098	0.952205	2.48888	73.7213	93173	11.1691	0.566115	83.5994	4.15504	76.4529	0.0009795	11.4422	天津	4.33667
2013	天津	1.00515	0.956549	2.08891	73.6048	99607	11.1475	0.553812	85.6028	4.2525	92.8087	0.0051344	11.509	天津	4.53054
2014	天津	1.00693	0.958401	1.13063	73.5408	105231	11.2736	0.522947	87.3338	4.33634	109	0.00691	11.5639	天津	4.69135
2015	天津	1.01669	0.968393	0.676629	73.8484	107960	11.501	0.430397	88.8394	4.40891	120.82	0.0165497	11.5895	天津	4.7943
2016	天津	1.03733	0.988926	0.094462	74.4705	115053	11.6175	0.381245	89.7692	4.45284	125.18	0.0366546	11.6532	天津	4.82975
2017	天津	1.04882	1	-2.54096	74.6874	119238	11.7249	0.410089	91.5759	4.5402	115.987	0.0476674	11.6889	天津	4.75348
2018	天津	1.04882	1	-2.0375	75.6848	120711	11.7547	0.431168	93.7918	4.64776	106.683	0.0476674	11.7012	天津	4.66986
2019	天津	1.04882	1	0.001406	76.7186	90370.6	11.6476	0.521611	94.1516	4.66328	109.933	0.0476674	11.4117	天津	4.69987
2020	天津	1.04882	1	0.137394	81.236	101614	11.832	0.52086	84.6748	4.19182	118.17	0.0476674	11.5289	天津	4.77212
2011	宁夏	1	1	1.45141	49.8045	33043	37.8179	0.070227	49.0741	2.44028	7.87	0	10.4056	宁夏	2.06306
2012	宁夏	0.992437	0.99238	0.789372	51.4607	36394	40.2458	0.059766	49.7724	2.47378	9.6084	-0.0075915	10.5022	宁夏	2.26264
2013	宁夏	0.976157	0.975575	0.191059	53.0362	39420	42.8739	0.077689	51.0511	2.53607	10.6857	-0.0241317	10.582	宁夏	2.36891
2014	宁夏	0.976662	0.976104	0.92936	55.6102	41834	46.1298	0.121316	52.3599	2.5998	11.66	-0.023615	10.6415	宁夏	2.45616
2015	宁夏	0.973286	0.972553	0.073841	54.9758	43805	48.5965	0.079984	53.9284	2.67635	17.25	-0.0270773	10.6875	宁夏	2.84781
2016	宁夏	1	1	0.696762	56.0952	47194	48.8345	0.068182	54.6705	2.71183	18.26	0	10.762	宁夏	2.90471
2017	宁夏	0.989376	0.989262	0.557345	57.7938	50917	49.0229	0.098454	56.0879	2.78076	25.5529	-0.0106809	10.8379	宁夏	3.24075
2018	宁夏	1	1	-0.074298	58.6257	54094.2	49.8665	0.067449	57.0555	2.82733	34.0206	0	10.8985	宁夏	3.52697
2019	宁夏	1	1	0.174999	59.3886	54217	51.0121	0.064221	58.0195	2.87368	31.2586	0	10.9008	宁夏	3.4423
2020	宁夏	1	1	-0.268706	60.1449	54528	51.1803	0.031325	59.2102	2.9312	27.91	0	10.9065	宁夏	3.32898
2011	安徽	1	0.907458	-0.381787	52.0935	25659	25.0394	0.132164	44.7756	2.22654	77.03	0	10.1526	安徽	4.3442
2012	安徽	0.997969	0.905234	-0.58622	53.5787	28792	27.6275	0.144076	46.5708	2.31465	95.9996	-0.002033	10.2678	安徽	4.56434
2013	安徽	0.987827	0.893995	-0.515861	54.6222	31684	29.0185	0.14807	48.1964	2.39426	109.67	-0.0122475	10.3636	安徽	4.69747
2014	安徽	0.975274	0.879758	-0.547747	55.4021	34425	29.0767	0.144894	49.8583	2.47558	129.59	-0.0250371	10.4465	安徽	4.86438
2015	安徽	0.984006	0.889699	-0.466179	56.2378	35996.6	31.0997	0.135418	51.614	2.56149	147.94	-0.0161237	10.4912	安徽	4.99681
2016	安徽	1.01844	0.927243	-0.342588	57.6674	39561	32.7512	0.120865	53.3947	2.64854	259.5	0.0182753	10.5856	安徽	5.55876
2017	安徽	1.02636	0.935516	-0.422438	58.7882	44206	33.562	0.131598	55.2386	2.73865	260.413	0.0260173	10.6966	安徽	5.56227
2018	安徽	1.01653	0.925229	-0.333337	59.5504	47711.7	34.369	0.138582	56.9222	2.82073	294.815	0.0163994	10.7729	安徽	5.68635
2019	安徽	1.03305	0.942411	-0.337246	60.4881	58495.6	35.833	0.127751	58.3224	2.88868	377.951	0.0325153	10.9767	安徽	5.93476
2020	安徽	1.03818	0.947641	-0.340785	61.2185	63426	38.736	0.14038	59.7445	2.95765	369.98	0.0374732	11.0576	安徽	5.91345
2011	山东	1	0.750317	0.288991	50.7142	47335	24.1273	0.335864	50.8019	2.5262	108.62	0	10.765	山东	4.68786
2012	山东	1.00674	0.75868	-0.052298	51.9087	51768	25.1943	0.309918	52.3074	2.59977	124.975	0.0067148	10.8545	山东	4.82812
2013	山东	1.01288	0.766208	-0.111531	53.1632	56323	25.9374	0.301857	53.6836	2.66684	149.137	0.0127975	10.9389	山东	5.00487
2014	山东	0.999276	0.749411	-0.107543	54.8173	60879	26.4595	0.286256	54.9042	2.72613	147.06	-0.0007247	11.0166	山东	4.99084
2015	山东	1.00645	0.758327	-0.000123	56.8986	64168.3	26.7025	0.237864	56.9011	2.82388	159.05	0.0064302	11.0693	山东	5.06922
2016	山东	1.07264	0.834947	-0.011224	58.9144	68733	26.6439	0.228838	58.8661	2.91995	167	0.0701236	11.138	山东	5.11799
2017	山东	1.11851	0.882724	-0.418476	60.5912	72851	26.97	0.24438	60.4159	2.99534	195.772	0.111996	11.1962	山东	5.27695
2018	山东	1.24968	1	-0.172114	61.3695	76267.3	27.3535	0.25303	60.9979	3.02269	232.739	0.22289	11.242	山东	5.44992
2019	山东	1.24968	1	-0.140445	61.8042	70652.6	27.7384	0.288293	61.2903	3.03568	305.756	0.22289	11.1655	山东	5.72279
2020	山东	1.24968	1	0.452047	63.2216	72151	28.2158	0.302113	62.9752	3.11758	298.62	0.22289	11.1865	山东	5.69917
2011	山西	1	0.765631	-0.820126	50.2271	31357	37.8462	0.084736	49.8001	2.47639	27.17	0	10.3532	山西	3.30211
2012	山西	0.998909	0.764283	-0.878124	50.9137	33628	38.8306	0.078396	51.3281	2.5511	33.3189	-0.001092	10.4231	山西	3.50612
2013	山西	0.999097	0.764516	-0.888484	53.1555	34813	39.4438	0.077603	52.8846	2.62715	62.0613	-0.000903	10.4578	山西	4.12812
2014	山西	0.987169	0.749587	-0.696032	54.7538	35070	39.8061	0.078137	54.3126	2.69675	54.26	-0.0129141	10.4651	山西	3.99379
2015	山西	0.999293	0.764759	-0.695974	55.6152	34918.7	40.0568	0.071626	55.8681	2.77261	37.47	-0.000707	10.4608	山西	3.62354
2016	山西	1.06117	0.836785	-0.618408	57.5708	35532	40.4286	0.084802	57.2829	2.84141	34.56	0.0593721	10.4782	山西	3.5427
2017	山西	1.10513	0.883058	-0.674192	58.7071	40557	40.6995	0.077432	58.6026	2.90543	50.2451	0.0999651	10.6105	山西	3.91691
2018	山西	1.11236	0.89032	-0.657938	60.1905	45328	40.9269	0.081693	59.8629	2.96645	59.0845	0.106487	10.7217	山西	4.07897
2019	山西	1.10805	0.885996	-0.469309	61.7772	45724	41.2589	0.085009	61.2928	3.0358	57.7171	0.102598	10.7304	山西	4.05555
2020	山西	1.10905	0.887005	-0.323923	63.1628	50528	41.3533	0.085366	62.5438	3.09623	66.09	0.103505	10.8303	山西	4.19102
2011	广东	1	1	2.38855	59.2576	50807	17.7319	1.10879	64.9498	3.22973	203.92	0	10.8358	广东	5.31773
2012	广东	1	1	1.93627	59.955	54095	17.6563	1.08846	64.6681	3.21412	246.71	0	10.8985	广东	5.50821
2013	广东	1	1	1.4596	60.7574	58540	18.0049	1.08751	63.9929	3.17898	344.938	0	10.9775	广东	5.84336
2014	广东	0.940365	0.936584	1.32136	61.3187	63469	18.4606	0.975263	63.4694	3.15141	274.33	-0.0614867	11.0583	广东	5.61433
2015	广东	0.952245	0.94985	0.953865	62.2553	67503	18.4983	0.874645	63.8324	3.16786	569.55	-0.048933	11.1199	广东	6.34485
2016	广东	1	1	1.21086	63.0363	74016	18.3142	0.784785	63.9176	3.17052	742.97	0	11.212	广东	6.61066
2017	广东	0.971303	0.970456	1.02274	63.8566	81089	18.0858	0.756073	64.2579	3.18581	823.893	-0.0291165	11.3033	广东	6.71404
2018	广东	1	1	0.866918	65.0183	86412	17.6303	0.737716	64.9629	3.21917	1034.71	0	11.3669	广东	6.94188
2019	广东	1	1	0.324659	65.9023	94172	17.6388	0.664162	65.866	3.26231	1168.79	0	11.4529	广东	7.06373
2020	广东	1	1	0.51692	66.7029	88210	17.5755	0.63789	66.7806	3.30597	955.73	0	11.3875	广东	6.86247
2011	广西	1	0.886669	0.201652	48.0092	25326	22.5325	0.128703	41.7186	2.07452	28.25	0	10.1396	广西	3.34109
2012	广西	0.99394	0.87988	0.042198	50.6974	27952	22.9881	0.142784	43.4171	2.15791	42.812	-0.0060788	10.2382	广西	3.75682
2013	广西	0.998825	0.885359	-0.01101	51.9007	30588	23.5434	0.141402	44.7051	2.22082	54.3579	-0.001176	10.3284	广西	3.99559
2014	广西	0.99851	0.885007	0.031871	53.1184	33090	24.0881	0.158926	45.8491	2.27652	59.93	-0.0014916	10.407	广西	4.09318
2015	广西	1.0026	0.88956	0.062748	53.9889	35190	24.5257	0.189377	46.9133	2.3282	49.63	0.0026001	10.4685	广西	3.9046
2016	广西	1.03679	0.926173	0.161617	54.9841	38027	24.8192	0.172705	47.8919	2.37559	45.2	0.0361275	10.546	广西	3.8111
2017	广西	1.04464	0.934243	0.128259	55.692	41955	25.1191	0.189384	48.9894	2.42883	60.0392	0.0436714	10.6443	广西	4.095
2018	广西	1.046	0.935632	-0.00749	56.6721	41489.2	25.3587	0.202569	50.0068	2.47804	64.4335	0.0449756	10.6332	广西	4.16563
2019	广西	1.04279	0.932356	-0.014573	57.4037	42964	25.6561	0.221606	50.8631	2.51922	72.3268	0.0419019	10.6681	广西	4.2812
2020	广西	1.04027	0.929768	0.249035	58.029	44309	26.2287	0.219257	51.6868	2.55875	66.26	0.0394811	10.6989	广西	4.19359
2011	新疆	1	0.891794	0.754314	43.3877	30087	69.7303	0.222975	43.236	2.14997	26.43	0	10.3118	新疆	3.2745
2012	新疆	0.980414	0.869655	0.160786	43.9767	33796	73.6391	0.211698	43.5863	2.16632	33.0092	-0.0197804	10.4281	新疆	3.49679
2013	新疆	0.968235	0.855436	0.312818	44.4788	37181	74.4661	0.204173	44.07	2.18927	39.8466	-0.0322808	10.5236	新疆	3.68504
2014	新疆	0.960853	0.846644	0.583468	46.6104	40648	75.4701	0.183303	45.5484	2.26159	40.34	-0.0399334	10.6127	新疆	3.69734
2015	新疆	0.977012	0.865719	1.44405	46.3661	40036	74.7434	0.13138	46.7296	2.31909	41.64	-0.0232562	10.5975	新疆	3.72906
2016	新疆	1.01543	0.908631	0.674958	46.2034	40564	74.9938	0.121408	47.7525	2.36867	44.98	0.0153096	10.6106	新疆	3.80622
2017	新疆	1.00769	0.900247	0.977265	45.8762	45099	74.7329	0.127744	48.6831	2.41364	42.814	0.0076565	10.7166	新疆	3.75686
2018	新疆	1.03364	0.927859	0.990016	46.238	49474.7	75.0198	0.108489	50.2433	2.48976	42.2468	0.0330847	10.8092	新疆	3.74353
2019	新疆	1.04947	0.944031	1.17291	46.1765	54280	75.8975	0.120279	51.1528	2.53357	40.8139	0.0482841	10.9019	新疆	3.70902
2020	新疆	1.10821	1	1.0849	46.1141	53593	80.7799	0.106863	52.1957	2.58394	41.25	0.102743	10.8892	新疆	3.71965
2011	江苏	1	0.866571	1.67463	61.8929	62290	18.9763	0.709637	60.9373	3.0302	213.4	0	11.0396	江苏	5.36317
2012	江苏	1.02019	0.888998	0.947905	61.21	68347	18.98	0.639867	61.4532	3.05433	257.237	0.0199855	11.1324	江苏	5.55
2013	江苏	0.924428	0.773913	0.627421	62.5958	74607	19.0544	0.576594	62.1338	3.08663	302.591	-0.0785803	11.22	江苏	5.71238
2014	江苏	0.920677	0.768918	0.829666	63.9674	81874	19.022	0.531861	62.6857	3.1125	327.1	-0.0826457	11.3129	江苏	5.79027
2015	江苏	0.939191	0.793185	0.194696	65.3977	87995	19.0986	0.484618	63.8104	3.16677	371.96	-0.0627364	11.385	江苏	5.91879
2016	江苏	0.995974	0.861989	0.5085	66.7985	96887	18.7691	0.437133	64.6333	3.20602	381.02	-0.0040346	11.4813	江苏	5.94285
2017	江苏	1.04182	0.912069	0.22174	67.8169	107189	18.8146	0.464619	65.5461	3.24968	428.009	0.0409705	11.5823	江苏	6.05914
2018	江苏	1.07357	0.944244	0.031404	68.7558	115168	18.7934	0.474471	66.3545	3.28813	507.306	0.0709907	11.6541	江苏	6.22912
2019	江苏	1.13343	1	0.050716	69.8142	123607	18.885	0.435878	67.2807	3.33238	572.037	0.125248	11.7249	江苏	6.34921
2020	江苏	1.13343	1	0.077446	71.4546	121231	18.6506	0.431787	73.425	3.6349	584.39	0.125248	11.7055	江苏	6.37057
2011	江西	1	0.909926	-0.483079	45.7045	26150	32.7743	0.173677	45.8426	2.27959	21.32	0	10.1716	江西	3.05965
2012	江西	0.997827	0.907552	-0.709812	50.7859	28800	33.6525	0.16289	47.8212	2.3768	27.4969	-0.0021754	10.2681	江西	3.31407
2013	江西	0.988755	0.897529	-0.668808	52.0242	31771	33.9739	0.158719	49.3744	2.45278	46.322	-0.0113088	10.3663	江西	3.83562
2014	江西	0.978973	0.886513	-0.609258	54.0755	34674	34.7132	0.167033	50.9152	2.52806	58.37	-0.0212508	10.4537	江西	4.0668
2015	江西	0.97225	0.878813	-0.58517	55.0542	36724	34.922	0.157908	52.548	2.60784	74.79	-0.0281426	10.5112	江西	4.31468
2016	江西	0.981595	0.889487	-0.485526	56.5358	40400	36.0118	0.143727	54.2338	2.69017	83.12	-0.0185767	10.6066	江西	4.42028
2017	江西	1.01111	0.921899	-0.439942	57.9481	45187	35.9754	0.144225	55.9435	2.7736	120.086	0.0110443	10.7186	江西	4.78821
2018	江西	1.03063	0.942324	-0.692991	59.3234	47433.9	35.8832	0.145044	57.6958	2.85906	147.094	0.0301719	10.7671	江西	4.99107
2019	江西	1.02799	0.939611	-0.589961	60.5676	53164	46.3089	0.141801	59.3224	2.93821	182.919	0.0276102	10.8811	江西	5.20904
2020	江西	1.03304	0.944787	-0.21976	64.619	56871	46.6125	0.155843	60.4351	2.99183	195.74	0.032503	10.9485	江西	5.27679
2011	河北	1	0.699897	-0.125215	46.3702	33969	21.7042	0.141214	45.6582	2.27042	33.22	0	10.4332	河北	3.50315
2012	河北	0.996732	0.695634	-0.234861	47.7254	36584	22.4518	0.120105	46.9705	2.33452	44.7388	-0.0032737	10.5074	河北	3.80084
2013	河北	0.995063	0.693447	-0.261181	48.7649	38716	23.9424	0.120163	48.4083	2.40479	49.76	-0.004949	10.564	河北	3.90721
2014	河北	0.988409	0.68465	-0.218096	50.729	39984	24.4708	0.125017	49.7337	2.4694	51.32	-0.0116591	10.5962	河北	3.93808
2015	河北	1.01212	0.71546	-0.257247	52.7671	40255	25.1263	0.107645	51.8885	2.57511	45.5	0.0120433	10.603	河北	3.81771
2016	河北	1.04295	0.753439	-0.200034	54.7378	43062	25.55	0.096672	54.0068	2.67891	73.18	0.0420549	10.6704	河北	4.29292
2017	河北	1.20084	0.917339	-0.202026	55.9616	47985	25.873	0.093512	55.8306	2.768	69.0827	0.183021	10.7786	河北	4.2353
2018	河北	1.3001	1	-0.259669	57.4182	47772.2	26.0237	0.099051	57.4179	2.84529	77.0445	0.262444	10.7742	河北	4.34438
2019	河北	1.14587	0.865399	-0.189542	58.547	46347.9	26.4513	0.114063	58.7351	2.90912	90.7006	0.136163	10.7439	河北	4.50756
2020	河北	1.3001	1	-0.022291	61.4112	48564	27.4299	0.122854	60.0435	2.97245	101.76	0.262444	10.7906	河北	4.62262
2011	河南	1	0.734635	0.098487	48.9196	28661	26.1692	0.078238	40.26	2.00199	56.59	0	10.2633	河南	4.03583
2012	河南	1.00524	0.741226	0.230577	50.4665	31499	26.1906	0.110341	41.8695	2.08099	69.6392	0.0052221	10.3577	河南	4.24333
2013	河南	0.995987	0.729536	-0.12324	52.079	34174	26.0975	0.115477	43.069	2.13955	80.0038	-0.0040214	10.4392	河南	4.38207
2014	河南	0.983422	0.713305	0.169768	53.4228	37072	25.9053	0.114233	44.2198	2.19562	81.25	-0.0167166	10.5206	河南	4.39753
2015	河南	0.984883	0.715213	0.012331	55.0805	39122.6	25.8307	0.124191	45.7827	2.27209	83.25	-0.0152322	10.5745	河南	4.42185
2016	河南	1.06366	0.810369	0.173851	56.8252	42575	27.3513	0.116876	47.2798	2.34523	96.1	0.0617173	10.659	河南	4.56539
2017	河南	1.09912	0.848751	-0.07954	58.1237	47130	27.2465	0.116481	48.7828	2.41858	137.937	0.0945129	10.7607	河南	4.9268
2018	河南	1.11534	0.865494	-0.137663	59.4722	50152.2	27.2293	0.114036	50.3522	2.49516	155.673	0.109163	10.8228	河南	5.04776
2019	河南	1.13473	0.884876	-0.044467	60.7261	56387.8	27.253	0.104889	51.8028	2.56577	211.071	0.126395	10.94	河南	5.3522
2020	河南	1.13661	0.886716	0.194155	61.5764	55435	27.1875	0.122029	55.4059	2.74287	254.28	0.128046	10.923	河南	5.53844
2011	浙江	1	0.812227	1.84193	56.9155	59249	20.0675	0.61828	61.0952	3.03805	143.9	0	10.9895	浙江	4.96912
2012	浙江	1.00486	0.817971	1.59513	57.9948	63374	19.9736	0.568878	60.8795	3.02582	165.979	0.0048476	11.0568	浙江	5.11186
2013	浙江	1.00676	0.820208	1.27748	59.0006	68462	19.9561	0.553551	60.8402	3.02237	191.866	0.0067414	11.134	浙江	5.2568
2014	浙江	1.01054	0.824613	1.32348	60.1786	73002	19.7567	0.542886	60.6621	3.01202	207.99	0.0104827	11.1982	浙江	5.33749
2015	浙江	1.01877	0.834116	1.10281	61.1285	77643.7	19.7185	0.503634	60.8966	3.02216	250.79	0.0186	11.2599	浙江	5.52462
2016	浙江	1.06666	0.886453	0.875348	62.4362	84916	19.6069	0.473137	61.6815	3.0596	269.04	0.0645299	11.3494	浙江	5.59486
2017	浙江	1.08259	0.90284	0.967701	63.4858	92057	19.4654	0.492865	62.3462	3.09104	303.496	0.0793552	11.4302	浙江	5.71537
2018	浙江	1.13244	0.951138	1.11629	64.3189	98643.4	19.2351	0.509118	63.0128	3.12254	379.657	0.124374	11.4993	浙江	5.93927
2019	浙江	1.18777	1	1.1189	65.171	107624	19.1079	0.494802	64.2353	3.18154	516.061	0.17208	11.5864	浙江	6.24622
2020	浙江	1.18777	1	0.952544	64.551	100620	19.0291	0.521677	72.0447	3.56657	472.13	0.17208	11.5191	浙江	6.15725
2011	海南	1	1	1.49789	52.1921	28898	25.7483	0.326595	49.7753	2.47515	9.83	0	10.2715	海南	2.28544
2012	海南	1	1	1.3423	52.4354	32377	26.6648	0.316607	50.2198	2.49601	12.0623	0	10.3852	海南	2.49009
2013	海南	1	1	0.220352	53.4609	35317	27.013	0.294959	51.3043	2.54865	13.825	0	10.4721	海南	2.62648
2014	海南	0.996055	0.99604	0.863156	54.3835	38924	27.7799	0.278346	51.9231	2.57811	13.53	-0.0039524	10.5694	海南	2.60491
2015	海南	0.994412	0.994381	0.096298	54.9641	40818	28.4233	0.234938	53.1263	2.63654	12.38	-0.0056037	10.6169	海南	2.51608
2016	海南	1	1	0.401959	56.0696	44347	29.4848	0.185976	54.4065	2.69873	15.69	0	10.6998	海南	2.75302
2017	海南	1	1	0.68173	57.3216	48430	31.5682	0.156869	55.2932	2.74136	12.4721	0	10.7879	海南	2.52349
2018	海南	1	1	0.173093	58.7073	51955.3	35.6646	0.174383	56.1732	2.78361	15.041	0	10.8581	海南	2.71078
2019	海南	1	1	0.63888	58.9128	56506.8	38.2983	0.170909	56.2814	2.78759	30.1016	0	10.9421	海南	3.40458
2020	海南	1	1	1.24984	59.2976	55131	39.6868	0.169485	56.164	2.7804	35.67	0	10.9175	海南	3.57431
2011	湖北	1	0.859173	0.118212	54.9412	34197	36.9352	0.110497	51.78	2.57484	44.19	0	10.4399	湖北	3.7885
2012	湖北	1.00461	0.864405	-0.125196	49.244	38572	37.7359	0.090682	53.2301	2.64563	54.3942	0.0045963	10.5603	湖北	3.99626
2013	湖北	0.999461	0.858558	-0.200383	50.5482	42613	39.1363	0.091335	54.51	2.7079	77.2088	-0.0005394	10.6599	湖北	4.34651
2014	湖北	0.986776	0.843885	-0.181069	51.6472	47145	40.7381	0.096564	55.7301	2.76713	134.46	-0.0133122	10.761	湖北	4.90127
2015	湖北	0.994457	0.852815	0.090724	52.8058	50653.8	43.2444	0.096013	57.18	2.83772	157.36	-0.0055579	10.8328	湖北	5.05854
2016	湖北	1.0251	0.887109	0.088257	60.3987	55665	44.2105	0.080095	58.5699	2.90525	190.11	0.0247916	10.9271	湖北	5.2476
2017	湖北	1.05944	0.923176	-0.23795	61.4335	61972	45.6443	0.085608	59.8801	2.96877	234.271	0.0577369	11.0344	湖北	5.45648
2018	湖北	1.0647	0.928495	-0.23481	62.6168	66615.7	46.4829	0.088724	61	3.02279	268.488	0.062689	11.1067	湖北	5.59281
2019	湖北	1.08637	0.949875	-0.258717	63.3797	77386.5	48.7648	0.086043	61.8299	3.0624	319.285	0.0828443	11.2566	湖北	5.76608
2020	湖北	1.07976	0.943442	-2.61891	65.2077	74440	50.1467	0.098864	62.8892	3.11333	287.85	0.0767367	11.2178	湖北	5.66244
2011	湖南	1	0.835489	-0.488669	49.2544	29880	35.2819	0.062205	45.2059	2.24793	41.96	0	10.3049	湖南	3.73672
2012	湖南	1.00035	0.835893	-0.521141	50.6676	33480	35.5144	0.062539	46.9954	2.33576	48.1929	0.0003464	10.4187	湖南	3.87521
2013	湖南	1.0041	0.84025	-0.503247	51.2822	36763	35.6655	0.063635	48.6212	2.41536	55.46	0.0040963	10.5122	湖南	4.01566
2014	湖南	1.00406	0.840198	-0.497438	52.5568	40271	35.7359	0.070048	50.2193	2.49351	59.38	0.0040516	10.6034	湖南	4.08396
2015	湖南	1.01543	0.853187	-0.611901	54.0025	42753.9	35.8104	0.063145	52.1827	2.58971	66.26	0.0153143	10.6632	湖南	4.19359
2016	湖南	1.06176	0.903228	-0.50582	55.9573	46382	35.9657	0.055249	54.3186	2.69438	71.44	0.0599297	10.7447	湖南	4.26886
2017	湖南	1.07746	0.919208	-0.498993	57.3324	50563	36.1411	0.070356	56.4904	2.80072	91.4239	0.0746066	10.831	湖南	4.51551
2018	湖南	1.16451	1	-0.481002	58.5894	52948.6	36.1808	0.084429	58.249	2.88647	129.941	0.152301	10.8771	湖南	4.86708
2019	湖南	1.12721	0.966905	-0.235876	59.5739	57540.3	36.2298	0.109068	59.6235	2.95312	171.921	0.119742	10.9602	湖南	5.14703
2020	湖南	1.16451	1	0.014255	60.4692	62900	36.2886	0.116718	60.9959	3.0196	220.66	0.152301	11.0493	湖南	5.39662
2011	甘肃	1	0.929717	-0.915609	40.9652	19595	48.4702	0.112295	37.3433	1.85695	13.22	0	9.88303	甘肃	2.58173
2012	甘肃	1.00256	0.932448	-0.683895	35.1966	21978	51.4514	0.099441	39.1765	1.94714	16.1855	0.002555	9.9978	甘肃	2.78412
2013	甘肃	0.99423	0.923506	-1.1147	38.16	24296	52.6594	0.101139	40.8356	2.0286	19.7581	-0.0057864	10.0981	甘肃	2.98356
2014	甘肃	0.987368	0.916024	-0.845057	39.6035	26433	54.5571	0.077635	42.6709	2.11871	21.16	-0.0127125	10.1824	甘肃	3.05211
2015	甘肃	0.99406	0.923321	-0.935118	39.8313	26165.3	55.5101	0.07294	44.5004	2.20846	29.85	-0.005958	10.1722	甘肃	3.39619
2016	甘肃	1.0249	0.955721	-0.718193	41.626	27643	56.7615	0.063034	46.2861	2.29594	26.23	0.0245965	10.2271	甘肃	3.2669
2017	甘肃	1.03653	0.967436	-0.523113	42.7724	29326	56.4045	0.044492	48.3029	2.39479	25.8301	0.0358777	10.2862	甘肃	3.25154
2018	甘肃	1.03701	0.967916	-0.718331	44.0114	31336.1	56.9493	0.048254	50.0034	2.47787	25.7377	0.0363426	10.3525	甘肃	3.24796
2019	甘肃	1.03826	0.969154	-0.62265	44.6834	32994.6	60.3598	0.043679	51.1758	2.53471	29.3876	0.0375428	10.4041	甘肃	3.38057
2020	甘肃	1.04663	0.977398	-0.58201	45.355	35995	62.3579	0.042316	52.3956	2.59384	32.07	0.045572	10.4911	甘肃	3.46792
2011	福建	1	0.846118	1.82782	55.3747	47377	24.398	0.527889	58.1131	2.88976	40.48	0	10.7659	福建	3.70081
2012	福建	1.01918	0.867828	0.794783	56.3322	52763	24.6449	0.499629	59.3075	2.94769	48.4695	0.0189948	10.8736	福建	3.88094
2013	福建	1.01754	0.86601	0.519444	57.97	57856	25.6203	0.481919	60.7979	3.02027	60.6228	0.01739	10.9657	福建	4.10467
2014	福建	1.00611	0.85313	0.782819	59.4404	63472	25.6502	0.453023	62.0025	3.07858	67.4	0.0060954	11.0584	福建	4.21065
2015	福建	1.01179	0.859567	0.200882	60.6244	67965.5	26.2513	0.404791	63.2279	3.13786	76.6	0.0117239	11.1268	福建	4.3386
2016	福建	1.0362	0.886432	-0.033454	62.0688	74707	26.5829	0.361564	64.3924	3.19407	80.28	0.0355631	11.2213	福建	4.38552
2017	福建	1.04596	0.89682	0.329382	63.4676	82976	26.5711	0.357532	65.7811	3.26133	99.4414	0.0449352	11.3263	福建	4.59957
2018	福建	1.0118	0.859574	0.252694	64.9083	91197.2	26.5354	0.346371	66.9834	3.3193	115.254	0.0117303	11.4208	福建	4.74714
2019	福建	1.05709	0.908432	0.118626	65.8922	107139	26.5374	0.31423	67.8753	3.36183	133.406	0.0555171	11.5819	福建	4.8934
2020	福建	1.07269	0.924313	0.281408	66.8503	105818	26.4643	0.319931	68.7575	3.40384	149.44	0.0701722	11.5695	福建	5.0069
2011	贵州	1	0.875137	0.818586	46.7724	16413	44.7082	0.055364	34.3626	1.70873	21.68	0	9.70583	贵州	3.07639
2012	贵州	0.99617	0.870813	0.973542	47.8524	19710	45.8718	0.061092	35.3778	1.75834	28.9831	-0.0038369	9.88888	贵州	3.36671
2013	贵州	0.999485	0.874558	0.657129	49.2085	22922	47.5121	0.064123	36.4813	1.81228	34.2698	-0.0005147	10.0398	贵州	3.53426
2014	贵州	0.989321	0.862995	0.651801	51.3581	26437	48.7025	0.071404	38.1833	1.89589	44.34	-0.0107364	10.1825	贵州	3.79189
2015	贵州	1.00157	0.876905	0.258189	53.4334	29847.2	50.2716	0.072477	39.9877	1.9845	58.68	0.0015729	10.3039	贵州	4.0721
2016	贵州	1.03363	0.911737	0.689671	55.4108	33246	50.9915	0.032147	41.765	2.07168	69.3	0.0330785	10.4117	贵州	4.23844
2017	贵州	1.03139	0.909368	0.478944	56.8154	37956	51.112	0.040688	43.3216	2.14782	87.7209	0.0309037	10.5442	贵州	4.47416
2018	贵州	1.03788	0.916187	-0.208917	58.2876	41243.6	51.5195	0.033979	44.7598	2.21803	102.877	0.037176	10.6273	贵州	4.63354
2019	贵州	1.02844	0.90624	0.005714	59.597	46433	53.2025	0.02702	46.1538	2.28598	114.132	0.0280394	10.7458	贵州	4.73735
2020	贵州	1.03628	0.91452	-0.394822	60.9317	46267	53.5752	0.030615	47.7263	2.36269	113.19	0.0356388	10.7422	贵州	4.72907
2011	辽宁	1	0.827355	0.061401	62.9612	50760	23.7557	0.279068	64.1014	3.18754	87.2	0	10.8349	辽宁	4.4682
2012	辽宁	0.995	0.821462	0.038536	64.4742	56649	23.9266	0.264452	65.8514	3.27293	101.242	-0.0050128	10.9446	辽宁	4.61752
2013	辽宁	0.996066	0.822724	-0.178686	65.243	61686	25.217	0.261835	66.827	3.31977	118.986	-0.0039414	11.0298	辽宁	4.77901
2014	辽宁	0.978552	0.801653	-0.350062	65.9064	65201	26.2744	0.244622	67.5539	3.35422	108.82	-0.0216815	11.0852	辽宁	4.6897
2015	辽宁	1.01888	0.849079	-0.379293	66.171	65354.4	27.5154	0.208447	68.0393	3.37664	68.92	0.0186994	11.0876	辽宁	4.23295
2016	辽宁	1.12622	0.958775	-0.353319	66.2443	50791	27.6607	0.258435	68.1641	3.38116	61.61	0.118864	10.8355	辽宁	4.12082
2017	辽宁	1.17264	1	0.430636	66.1537	54745	28.2287	0.280449	68.3822	3.39029	57.382	0.159262	10.9104	辽宁	4.04973
2018	辽宁	1.17264	1	-0.457159	66.817	58007.5	28.4419	0.299566	69.1792	3.42811	75.0452	0.159262	10.9683	辽宁	4.31809
2019	辽宁	1.17264	1	-0.296362	66.8751	57191	28.9525	0.291677	69.3009	3.43244	74.0289	0.159262	10.9542	辽宁	4.30446
2020	辽宁	1.17264	1	0.052689	66.7539	58872	30.5354	0.260518	69.554	3.44327	72.71	0.159262	10.9831	辽宁	4.28648
2011	重庆	1	0.922712	1.72158	59.7393	34500	40.2724	0.188432	54.4779	2.709	25.04	0	10.4487	重庆	3.22047
2012	重庆	1.00278	0.925701	0.648777	61.4638	38914	40.5808	0.294355	56.6877	2.81748	29.8409	0.0027784	10.5691	重庆	3.39588
2013	重庆	0.998955	0.921585	0.845728	62.6757	42795	40.7991	0.336126	58.3703	2.89967	38.6529	-0.001046	10.6642	重庆	3.65462
2014	重庆	0.996126	0.918522	0.696923	63.7509	47850	41.8639	0.411017	59.8094	2.96968	38.16	-0.0038819	10.7758	重庆	3.64179
2015	重庆	1.00421	0.927232	0.497857	64.9743	52321	45.7821	0.295095	61.5313	3.05366	45.67	0.0042047	10.8651	重庆	3.82144
2016	重庆	1.03451	0.958644	0.844029	66.388	58502	45.9553	0.234958	63.3389	3.14181	51.62	0.0339233	10.9768	重庆	3.94391
2017	重庆	1.02852	0.952585	0.697973	67.5154	63689	47.036	0.23061	64.9599	3.22062	59.3077	0.0281214	11.0618	重庆	4.08274
2018	重庆	1.04591	0.970002	0.254223	68.8954	65932.7	49.7893	0.25678	66.5334	3.29699	68.5887	0.0448896	11.0964	重庆	4.22813
2019	重庆	1.06269	0.986263	0.497089	70.28	75828	54.6687	0.245332	68.1468	3.37527	79.2329	0.0608029	11.2362	重庆	4.37239
2020	重庆	1.07729	1	0.57618	71.2882	78170	56.3403	0.259893	69.4634	3.43878	82.87	0.0744467	11.2666	重庆	4.41727
2011	陕西	1	0.861095	0.431249	49.5229	33464	40.3681	0.075609	47.012	2.33774	29.01	0	10.4182	陕西	3.36764
2012	陕西	0.999021	0.859979	0.194062	51.9861	38564	42.6224	0.064633	49.5643	2.46343	34.9351	-0.0009797	10.5601	陕西	3.55349
2013	陕西	0.987211	0.846341	0.061171	53.489	42692	43.4409	0.077691	50.7624	2.52173	38.0165	-0.0128715	10.6618	陕西	3.63802
2014	陕西	0.979848	0.837672	0.215287	54.3287	46929	43.6752	0.095023	51.8683	2.57539	44.86	-0.0203577	10.7564	陕西	3.80355
2015	陕西	0.985376	0.844193	0.112576	55.4371	47626	44.2197	0.105404	53.177	2.63905	57.28	-0.0147319	10.7711	陕西	4.04795
2016	陕西	1.02637	0.890357	0.283819	56.7794	51015	44.5201	0.102537	54.4685	2.70181	62.01	0.0260287	10.8399	陕西	4.1273
2017	陕西	1.02973	0.893976	0.283622	58.1223	57266	44.6709	0.123766	55.7864	2.76581	79.336	0.0292954	10.9555	陕西	4.37369
2018	陕西	1.04314	0.908199	0.245535	59.6005	63477.5	45.0592	0.144339	57.1392	2.83148	87.2226	0.0422385	11.0584	陕西	4.46846
2019	陕西	1.03358	0.898092	-0.097707	60.3831	66649	45.6566	0.13649	58.4179	2.89341	71.3846	0.0330237	11.1072	陕西	4.26808
2020	陕西	1.02757	0.891653	-0.149286	61.1804	66292	45.6789	0.143885	59.7182	2.95635	56.45	0.0271977	11.1018	陕西	4.03336
2011	青海	1	1	0.079664	45.3013	29522	113.135	0.03572	46.289	2.30179	3.76	0	10.2929	青海	1.32442
2012	青海	0.99705	0.997041	0.048767	46.7778	33181	115.128	0.038587	47.4554	2.35862	7.1811	-0.0029545	10.4097	青海	1.97145
2013	青海	0.992352	0.992293	-0.003429	47.9567	36510	121.354	0.041348	48.4605	2.40738	8.389	-0.0076776	10.5053	青海	2.12692
2014	青海	1	1	0.11713	49.4971	39671	124.615	0.045815	49.7069	2.46807	10.39	0	10.5884	青海	2.34084
2015	青海	1	1	-0.003613	49.0451	41252	128.466	0.049849	50.3	2.49628	11.22	0	10.6274	青海	2.4177
2016	青海	1	1	-0.004466	50.518	43531	132.418	0.039485	51.5907	2.55906	10.9	0	10.6812	青海	2.38876
2017	青海	1	1	-0.002803	52.0017	44348	135.19	0.016742	53.0365	2.62948	11.9353	0	10.6998	青海	2.4795
2018	青海	1	1	-0.002011	53.1335	47689.5	136.162	0.016794	54.4492	2.69818	12.7963	0	10.7725	青海	2.54916
2019	青海	0.994284	0.994251	-0.002864	53.9918	48981.5	137.805	0.012672	55.444	2.74611	10.3675	-0.0057328	10.7992	青海	2.33868
2020	青海	0.987772	0.987621	-3.09872	54.8445	50819	143.56	0.007575	58.2708	2.88469	10.56	-0.012303	10.836	青海	2.35707
2011	黑龙江	1	0.912087	-1.43613	57.0847	32819	41.1401	0.197751	56.4913	2.80911	33.23	0	10.3988	黑龙江	3.50345
2012	黑龙江	0.985875	0.8965	-1.65863	56.8936	35711	42.7129	0.17331	56.8797	2.82702	37.6423	-0.0142258	10.4832	黑龙江	3.62813
2013	黑龙江	0.988703	0.899656	-1.63425	58.6801	37509	43.7005	0.167411	58.0387	2.8832	38.6146	-0.0113618	10.5323	黑龙江	3.65363
2014	黑龙江	0.999709	0.911771	-1.67167	60.1846	39226	45.0288	0.15889	59.2212	2.94048	39.46	-0.0002907	10.5771	黑龙江	3.67529
2015	黑龙江	1.01785	0.93117	-2.13089	61.6898	39461.6	46.2547	0.086764	60.4704	3.00101	42.91	0.0176961	10.5831	黑龙江	3.7591
2016	黑龙江	1.0514	0.965276	-1.82213	63.1731	40432	47.5027	0.071401	61.0886	3.03019	44.92	0.050126	10.6074	黑龙江	3.80488
2017	黑龙江	1.05894	0.972641	-1.80787	64.034	42699	48.8347	0.078398	61.9006	3.06894	46.9094	0.0572699	10.6619	黑龙江	3.84822
2018	黑龙江	1.0727	0.985816	-2.05073	65.9877	43274.4	50.2301	0.106925	63.4596	3.14468	39.5249	0.0701767	10.6753	黑龙江	3.67693
2019	黑龙江	1.07215	0.985295	-2.0653	67.6016	36182.8	51.8311	0.137379	64.6206	3.20062	42.1622	0.0696633	10.4963	黑龙江	3.74152
2020	黑龙江	1.08791	1	-2.14421	65.6102	42635	53.0177	0.111967	65.6102	3.24803	42.98	0.0842611	10.6604	黑龙江	3.76073
