# Supplementary material for: Research on the impact of population mobility on green total factor productivity: A perspective from sustainable development
Source: PLoS One. 2026 Jan 2;21(1):e0337836. doi: 10.1371/journal.pone.0337836 (PMC12758790; doi:10.1371/journal.pone.0337836)
Supplement: S3 File — (TXT) [file pone.0337836.s003.txt]

encode province,g(id)
xtset id year
gen lngtfp =log( gtfp )
gen lnpgdp =log( pgdp )
gen lngov =log( gov)

*2.Descriptive statistic of variables
tabstat lngtfp popm rd fin dfin lnpgdp infra urb lngov ind,stat(mean sd min p50 max)
*输出至word
logout ,save(Descriptive) word replace:  ///
           tabstat  lngtfp popm rd fin dfin lnpgdp infra urb lngov ind, ///
           stats(mean sd min p50 max) c(s) f(%6.2f)

*3.Levin-Lin-Chu(LLC) test
xtunitroot llc lngtfp ,demean lags(bic 3)  
xtunitroot llc popm ,demean lags(bic 3)  
xtunitroot llc lnpgdp ,demean lags(bic 3)  
xtunitroot llc infra,demean lags(bic 3)
xtunitroot llc urb ,demean lags(bic 3)  
xtunitroot llc lngov,demean lags(bic 3)		   
xtunitroot llc ind,demean lags(bic 3)			   

** Kao cointegration test
xtcointtest kao lngtfp popm  lnpgdp infra urb lngov ind   	    

**Cross-sectional dependence tests
*Pesaran CD test
xtreg lngtfp popm lnpgdp infra urb lngov ind, fe
xtcsd, pesaran abs 
*Pesaran scaled LM test
xtreg lngtfp popm lnpgdp infra urb lngov ind , re
xtcsd, pesaran 
*Breusch-Pagan LM test
xtreg lngtfp popm lnpgdp infra urb lngov ind , re
xttest0 


**Baseline Regression

xtreg lngtfp popm lnpgdp infra urb lngov ind,re  
est store RE
xtreg lngtfp popm lnpgdp infra urb lngov ind i.year,fe  
est store National
xtreg lngtfp popm lnpgdp infra urb lngov ind i.year if popm>=0 ,fe
est store Destination
xtreg lngtfp popm lnpgdp infra urb lngov ind i.year if popm<0,fe
est store Origin
esttab lngtfp National Destination Origin using baselineregression.rtf,replace ///
          stats(r2 N ) se(%8.4f) r2 b(%6.4f) mtitles compress ///
          star(* 0.1 ** 0.05 *** 0.01) 


		  
**Discussion of Endogeneity
xtdpdgmm lngtfp L.lngtfp popm lnpgdp infra urb lngov ind, model(diff) gmm(lngtfp, lag(1 5)) gmm(popm, lag(3 3)) iv(lnpgdp infra urb lngov ind) vce(robust) twostep
estat overid   
est store GMM 
esttab  GMM using GMM.rtf,replace ///
        stats(r2 N ) se(%8.4f) r2 b(%6.4f) mtitles compress ///
         star(* 0.1 ** 0.05 *** 0.01)

gen popm 1=L.popm
xtivreg lngtfp lnpgdp infra urb lngov ind i.year (popm= popm_1 ),fe first 
estat endog  
estat firststage   
est restore first
outreg2 using twostage.doc,cttop(first stage) bdec(4) replace
est restore second
outreg2 using twostage.doc,cttop(second stage) bdec(4) 
gen slopeyear= year* slope
gen lnslopeyear=log( slopeyear )
ivregress2 2sls lngtfp lnpgdp infra urb lngov ind (popm= lnslopeyear) i.year ,first 
estat endog  
estat firststage  
est restore first
outreg2 using twostage1.doc,cttop(first stage) bdec(4) replace
est restore second
outreg2 using twostage1.doc,cttop(second stage) bdec(4) 

 
**Robustness test
gen lneff =log( eff )
xtreg lneff popm lnpgdp infra urb lngov ind ,fe  
est sto lneff
rename rural mob
xtreg lngtfp mob lnpgdp infra urb lngov ind ,fe 
est sto lngtfp
xtreg lngtfp popm lnpgdp infra urb lngov ind fiscal gfin ,fe  	
est sto lngtfp
winsor2 lngtfp popm lnpgdp infra urb lngov ind,cut(1 99)replace
xtreg lngtfp popm lnpgdp infra urb lngov ind,fe
est store winsor
drop if year==2019|year==2020   //（前面已经缩尾，需要重新打开数据）
encode province,g(id)
xtset id year
gen lngtfp =log( gtfp )
gen lnpgdp =log( pgdp )
gen lngov =log( gov)
gen popm_1=L.popm
rename stru infra
xtreg lngtfp popm lnpgdp infra urb lngov ind,fe
est store left
esttab lneff mob winsor left lngtfp using robusttest.rtf,replace ///
          stats(r2 N ) se(%8.4f) r2 b(%6.4f) mtitles compress ///
          star(* 0.1 ** 0.05 *** 0.01)		  
  	  
**Heterogeneity		  
gen area=2 if province=="北京" | province=="天津" | province=="河北" | province=="上海" | province=="江苏" | province=="浙江" | province=="福建" | province=="山东" | province=="广东" | province=="海南"| province=="辽宁"
xtreg lngtfp popm lnpgdp infra urb lngov ind if area==2, fe  
gen a=1 if province=="安徽" | province=="河南" | province=="山西" | province=="湖北" | province=="湖南" | province=="江西"| province=="吉林" | province=="黑龙江"
xtreg lngtfp popm lnpgdp infra urb lngov ind if a==1, fe 
est sto middle
gen ar=0 if province=="甘肃" | province=="贵州" | province=="宁夏" | province=="青海" | province=="陕西" | province=="四川" | province=="西藏" | province=="新疆" | province=="云南" | province=="重庆"| province=="广西"| province=="内蒙古"
xtreg lngtfp popm lnpgdp infra urb lngov ind if ar==0, fe 
est sto west

xtreg lngtfp popm lnpgdp infra urb lngov ind if indstage>1 ,fe 
est store Urb
xtreg lngtfp popm lnpgdp infra urb lngov ind if indstage<1 ,fe  
est store Ind
esttab east middle west Urb Ind using heterogeneity.rtf,replace ///
          stats(r2 N ) se(%8.4f) r2 b(%6.4f) mtitles compress ///
          star(* 0.1 ** 0.05 *** 0.01)		  

		 		 		  		  
**Mechanism
*（1）technological progress
gen popm_rd = popm* rd
xtreg lngtfp popm_rd popm rd lnpgdp infra urb lngov ind ,fe r 
est store Innov_total
xtreg lngtfp popm_rd popm rd lnpgdp infra urb lngov ind if popm>=0,fe r          
est store Innov_in
xtreg lngtfp popm_rd popm rd lnpgdp infra urb lngov ind if popm<0,fe r           
est store Innov_out	  
*(2)financial development
gen popm_fin = popm* fin
xtreg lngtfp popm_fin popm fin lnpgdp infra urb lngov ind,fe r 
est store fin_Total
xtreg lngtfp popm_fin popm fin  lnpgdp infra urb lngov ind if popm>=0,fe r  
est store fin_in
xtreg lngtfp popm_fin popm fin lnpgdp infra urb lngov ind if popm<0,fe r  
est store fin_out


***green finance (In response to the comment 4 of reviewer #2 )
gen popm_gfin = popm* gfin		  
xtreg lngtfp popm_gfin popm gfin lnpgdp infra urb lngov ind,fe r 
est store gfin_Total
xtreg lngtfp popm_gfin popm gfin lnpgdp infra urb lngov ind if popm>=0,fe r  
est store gfin_in
xtreg lngtfp popm_gfin popm gfin lnpgdp infra urb lngov ind if popm<0,fe r  
est store gfin_out	

***digital inclusive finance
gen popm_dfin = popm*dfin
xtreg lngtfp popm_dfin popm dfin lnpgdp infra urb lngov ind,fe r 
est store dfin_Total	 
xtreg lngtfp popm_dfin popm dfin lnpgdp infra urb lngov ind if popm>=0,fe r 
est store dfin_in
xtreg lngtfp popm_dfin popm dfin lnpgdp infra urb lngov ind if popm<0,fe r   
est store dfin_out
esttab Innov_total Innov_in  Innov_out fin_Total fin_in fin_out dfin_Total dfin_in dfin_out using moderating.rtf,replace ///
          stats(r2 N ) se(%8.4f) r2 b(%6.4f) mtitles compress ///
          star(* 0.1 ** 0.05 *** 0.01)	 
		  

		  
*==============================================================================*
*                            Placebo test                           *
*==============================================================================*
xtset province1 year
xtreg lngtfp popm $ctrlvar i.year, fe

  set seed 13579  // 设置随机种子数

  forvalue i = 1/1000 {
      use "C:\Users\杨学丽\Desktop\博\投稿\Plos one\人口流动-GTFP(返修文件)\1返修\修改完成上传文件\data of placebo test.dta", clear

      preserve
          gen  randomvar = runiform()
          sort randomvar
          gen         id = _n
          label var   id "用于匹配的样本序号"
          keep popm  id
          save popm_random.dta, replace  
                                          
      restore

      gen       id = _n
      label var id "用于匹配的样本序号"
      drop      popm
      save      popm_dropped.dta, replace  

      use       popm_dropped.dta, clear
      merge 1:1 id using popm_random.dta, keepusing(popm)  
      qui xtreg lngtfp popm $ctrlvar1 i.year, r fe
      gen       b_popm  = _b[popm]   
      gen       se_popm = _se[popm]  
      keep      b_popm se_popm
      duplicates drop b_popm, force
      save placebo_`i'.dta, replace
      }
  erase popm_random.dta
  erase popm_dropped.dta

  use placebo_1.dta, clear
  forvalue k = 2/1000 {
      append using placebo_`k'.dta  
      erase        placebo_`k'.dta
      }

  graph set window fontface     "Times New Roman" 
  graph set window fontfacesans "Times New Roman"  

  gen tvalue = b_popm / se_popm
  gen pvalue = 2 * ttail(e(df_r), abs(tvalue))  

**# 1.2.1 Coefficient

  sum b_popm, detail

  twoway(kdensity b_popm,                                                                   ///
             xline(`r(mean)', lpattern(dash)  lcolor(black))                                 ///
             xline(0.012 , lpattern(solid) lcolor(black))                                 ///
             scheme(qleanmono)                                                               ///
             xtitle("{stSans:coefficient}"                        , size(medlarge))                 ///
             ytitle("{stSans:Kernel}""{stSans:density}""{stSans:estimate}", size(medlarge) orientation(h))  ///
             saving(placebo_test_Coefficient1, replace)),                                    ///
         xlabel(, labsize(medlarge))                                                         ///
         ylabel(, labsize(medlarge) format(%05.4f)) 

  graph export "placebo_test_Coefficient1.png", replace  
**# 1.2.2 P Value

  sum b_popm, detail

  twoway(scatter pvalue b_popm,                                                ///
             msy(oh) mcolor(black)                                              ///
             xline(`r(mean)', lpattern(dash)      lcolor(black))                ///
             xline(0.012 , lpattern(solid)     lcolor(black))                ///
             yline(0.1      , lpattern(shortdash) lcolor(black))                ///
             scheme(qleanmono)                                                  ///
             xtitle("{stSans:coefficient}"           , size(medlarge))                 ///
             ytitle("{stSans:P}""{stSans:Value}" , size(medlarge) orientation(h))  ///
             saving(placebo_test_Pvalue1, replace)),                            ///
         xlabel(        , labsize(medlarge))                                    ///
         ylabel(0(0.25)1, labsize(medlarge) format(%03.2f))

  graph export "placebo_test_Pvalue1.png", replace
  

**# 1.2.3 t Value

  sum tvalue, detail

  twoway(kdensity tvalue,                                                                    ///
             xline(`r(mean)', lpattern(dash)      lcolor(black))                             ///
             xline(3.48   , lpattern(solid)     lcolor(black))                             ///
             xline(-1.65    , lpattern(shortdash) lcolor(black))                             ///
             xline( 1.65    , lpattern(shortdash) lcolor(black))                             ///
             scheme(qleanmono)                                                               ///
             xtitle("{stSans:t value}"                         , size(medlarge))                 ///  
             ytitle("{stSans:Kernel density}", size(medlarge))  ///  
             saving(placebo_test_Tvalue1, replace)),                                         ///
         xlabel(, labsize(medlarge))                                                         ///
         ylabel(, labsize(medlarge) format(%02.1f))  

  graph export "placebo_test_Tvalue1.png", replace

  erase placebo_1.dta

  discard
  clear all
  cls

***********************************************
***********************************************
