# Supplementary material for: Research on the impact of population mobility on green total factor productivity: A perspective from sustainable development
Source: PLoS One. 2026 Jan 2;21(1):e0337836. doi: 10.1371/journal.pone.0337836 (PMC12758790; doi:10.1371/journal.pone.0337836)
Supplement: S4 File — (XLS) [file pone.0337836.s004.xls]

## Sheet: gravity matrix
2011	Beijing	Tianjin	Hebei	Shanxi	Inner Mongolia	Liaoning	Jilin	Heilongjiang	Shanghai	Jiangsu	Zhejiang	Anhui	Fujian	Jiangxi	Shandong	Henan	Hubei	Hunan	Guangdong	Guangxi	Hainan	Chongqing	Sichuan	Guizhou	Yunnan	Shaanxi	Gansu	Qinghai	Ningxia	Xinjiang	Average value for each row	binarization matrix	2011		Beijing	Tianjin	Hebei	Shanxi	Inner Mongolia	Liaoning	Jilin	Heilongjiang	Shanghai	Jiangsu	Zhejiang	Anhui	Fujian	Jiangxi	Shandong
Beijing	0	7.33741e-05	4.39099e-05	5.65104e-06	6.39441e-06	2.89623e-06	1.46019e-06	7.74599e-07	9.35312e-07	1.15295e-06	7.89835e-07	1.2877e-06	4.56933e-07	5.59711e-07	6.67989e-06	2.23325e-06	9.81674e-07	5.77683e-07	3.13745e-07	2.85552e-07	1.74873e-07	6.17844e-07	4.71604e-07	3.68105e-07	2.24757e-07	1.08928e-06	8.27594e-07	3.14253e-07	1.16558e-06	1.74729e-07	5.20478e-06			Beijing	——	1	1	1	1	0	0	0	0	0	0	0	0	0	1
Tianjin	7.33741e-05	0	3.5481e-05	5.28268e-06	4.4818e-06	3.35198e-06	1.53557e-06	7.62216e-07	1.19996e-06	1.49713e-06	9.70157e-07	1.64404e-06	5.3168e-07	6.49998e-07	1.22602e-05	2.64435e-06	1.10833e-06	6.40883e-07	3.52813e-07	3.06787e-07	1.87922e-07	6.50314e-07	4.73114e-07	3.88714e-07	2.31638e-07	1.10334e-06	7.94691e-07	2.97903e-07	1.06193e-06	1.65204e-07	5.11435e-06			Tianjin	1	0	1	1	0	0	0	0	0	0	0	0	0	0	1
Hebei	4.39099e-05	3.5481e-05	0	1.83839e-05	4.43177e-06	2.40058e-06	1.30034e-06	7.46317e-07	1.30997e-06	1.66923e-06	1.14574e-06	2.10751e-06	6.70985e-07	8.64763e-07	1.08702e-05	4.64724e-06	1.72724e-06	9.23045e-07	4.62413e-07	4.31709e-07	2.53012e-07	1.03138e-06	7.45678e-07	5.76323e-07	3.34891e-07	2.02455e-06	1.41048e-06	4.60405e-07	2.04249e-06	2.34671e-07	4.75326e-06			Hebei	1	1	0	1	0	0	0	0	0	0	0	0	0	0	1
Shanxi	5.65104e-06	5.28268e-06	1.83839e-05	0	1.96092e-06	1.12621e-06	6.87322e-07	4.44575e-07	1.00199e-06	1.3025e-06	9.76406e-07	1.95255e-06	6.31198e-07	8.83437e-07	5.04276e-06	7.29215e-06	2.33808e-06	1.07908e-06	4.59654e-07	4.77846e-07	2.58462e-07	1.43779e-06	9.833e-07	6.98733e-07	3.79106e-07	3.94028e-06	2.3233e-06	5.38929e-07	3.7129e-06	2.32523e-07	2.38265e-06			Shanxi	1	1	1	0	0	0	0	0	0	0	0	0	0	0	1
Inner Mongolia	6.39441e-06	4.4818e-06	4.43177e-06	1.96092e-06	0	3.58449e-06	2.59126e-06	1.65596e-06	5.88572e-07	6.84095e-07	5.17227e-07	6.86379e-07	3.24701e-07	3.73159e-07	2.05245e-06	1.01464e-06	5.7673e-07	3.95489e-07	2.35424e-07	2.22405e-07	1.45653e-07	4.27224e-07	3.7583e-07	2.78859e-07	1.90648e-07	6.73478e-07	6.09165e-07	3.05341e-07	8.45656e-07	2.03026e-07	1.22756e-06			Inner Mongolia	1	1	1	1	0	1	1	1	0	0	0	0	0	0	1
Liaoning	2.89623e-06	3.35198e-06	2.40058e-06	1.12621e-06	3.58449e-06	0	1.5135e-05	2.36254e-06	9.42587e-07	1.03721e-06	7.24296e-07	8.36729e-07	3.98932e-07	4.22516e-07	2.60807e-06	8.96765e-07	5.34035e-07	3.8661e-07	2.63968e-07	2.11906e-07	1.46468e-07	3.51725e-07	2.79858e-07	2.43863e-07	1.61641e-07	4.76856e-07	3.87747e-07	1.9454e-07	4.6677e-07	1.32095e-07	1.43207e-06			Liaoning	1	1	1	0	1	0	1	1	0	0	0	0	0	0	1
Jilin	1.46019e-06	1.53557e-06	1.30034e-06	6.87322e-07	2.59126e-06	1.5135e-05	0	5.57075e-06	5.63046e-07	6.09717e-07	4.59881e-07	4.98538e-07	2.71778e-07	2.8234e-07	1.2532e-06	5.44442e-07	3.48857e-07	2.66253e-07	1.87196e-07	1.54742e-07	1.10325e-07	2.46206e-07	2.06744e-07	1.76452e-07	1.22814e-07	3.24182e-07	2.78007e-07	1.53401e-07	3.31919e-07	1.12603e-07	1.19277e-06			Jilin	1	1	1	0	1	1	0	1	0	0	0	0	0	0	1
Heilongjiang	7.74599e-07	7.62216e-07	7.46317e-07	4.44575e-07	1.65596e-06	2.36254e-06	5.57075e-06	0	3.2728e-07	3.54043e-07	2.87533e-07	3.02385e-07	1.85161e-07	1.91473e-07	6.43248e-07	3.45902e-07	2.37063e-07	1.89812e-07	1.34801e-07	1.17897e-07	8.63581e-08	1.81825e-07	1.6387e-07	1.34459e-07	9.94768e-08	2.34115e-07	2.14498e-07	1.33559e-07	2.54607e-07	1.09384e-07	5.74857e-07			Heilongjiang	1	1	1	0	1	1	1	0	0	0	0	0	0	0	1
Shanghai	9.35312e-07	1.19996e-06	1.30997e-06	1.00199e-06	5.88572e-07	9.42587e-07	5.63046e-07	3.2728e-07	0	9.92341e-05	2.01827e-05	6.84174e-06	2.6672e-06	2.38875e-06	3.17398e-06	1.95335e-06	1.52702e-06	1.19233e-06	1.02318e-06	4.91687e-07	3.25112e-07	6.78722e-07	3.95124e-07	4.91037e-07	2.60127e-07	6.95377e-07	4.48664e-07	1.87009e-07	4.42882e-07	1.05111e-07	5.05246e-06			Shanghai	0	0	0	0	0	0	0	0	0	1	1	1	0	0	0
Jiangsu	1.15295e-06	1.49713e-06	1.66923e-06	1.3025e-06	6.84095e-07	1.03721e-06	6.09717e-07	3.54043e-07	9.92341e-05	0	2.02885e-05	1.36132e-05	2.91324e-06	3.00949e-06	4.40017e-06	2.81449e-06	2.09042e-06	1.49238e-06	1.14216e-06	5.73356e-07	3.62145e-07	8.49432e-07	4.75321e-07	5.89887e-07	3.01758e-07	8.90143e-07	5.52753e-07	2.19203e-07	5.46244e-07	1.19688e-07	5.49283e-06			Jiangsu	0	0	0	0	0	0	0	0	1	0	1	1	0	0	0
Zhejiang	7.89835e-07	9.70157e-07	1.14574e-06	9.76406e-07	5.17227e-07	7.24296e-07	4.59881e-07	2.87533e-07	2.01827e-05	2.02885e-05	0	7.80548e-06	7.81277e-06	5.7081e-06	2.2829e-06	2.11778e-06	7.80548e-06	1.96102e-06	1.99556e-06	7.43847e-07	4.83728e-07	9.1119e-07	4.9489e-07	6.93551e-07	3.45359e-07	8.21372e-07	5.18997e-07	2.14782e-07	4.85031e-07	1.16889e-07	2.9887e-06			Zhejiang	0	0	0	0	0	0	0	0	1	1	0	1	1	1	0
Anhui	1.2877e-06	1.64404e-06	2.10751e-06	1.95255e-06	6.86379e-07	8.36729e-07	4.98538e-07	3.02385e-07	6.84174e-06	1.36132e-05	7.80548e-06	0	2.68711e-06	4.43669e-06	5.18689e-06	7.20518e-06	4.91635e-06	2.39898e-06	1.2278e-06	7.18545e-07	3.93357e-07	1.34357e-06	6.39917e-07	8.12147e-07	3.66239e-07	1.46063e-06	7.81636e-07	2.63217e-07	7.52869e-07	1.30363e-07	2.44326e-06			Anhui	0	0	0	0	0	0	0	0	1	1	1	0	1	1	1
Fujian	4.56933e-07	5.3168e-07	6.70985e-07	6.31198e-07	3.24701e-07	3.98932e-07	2.71778e-07	1.85161e-07	2.6672e-06	2.91324e-06	7.81277e-06	2.68711e-06	0	1.35105e-05	1.0434e-06	1.31494e-06	1.87872e-06	2.9208e-06	7.57433e-06	1.15014e-06	7.66058e-07	9.59723e-07	4.99498e-07	8.72102e-07	4.07472e-07	6.86814e-07	4.46874e-07	1.93947e-07	3.85749e-07	1.02622e-07	1.80885e-06			Fujian	0	0	0	0	0	0	0	0	1	1	1	1	0	1	0
Jiangxi	5.59711e-07	6.49998e-07	8.64763e-07	8.83437e-07	3.73159e-07	4.22516e-07	2.8234e-07	1.91473e-07	2.38875e-06	3.00949e-06	5.7081e-06	4.43669e-06	1.35105e-05	0	1.32111e-06	2.24591e-06	4.38811e-06	1.35105e-05	5.50553e-06	1.57463e-06	7.80467e-07	1.66866e-06	7.06205e-07	1.35159e-06	5.15924e-07	1.09515e-06	6.39703e-07	2.42508e-07	5.33496e-07	1.17796e-07	2.31594e-06			Jiangxi	0	0	0	0	0	0	0	0	1	1	1	1	1	0	0
Shandong	6.67989e-06	1.22602e-05	1.08702e-05	1.10627e-06	2.05245e-06	2.60807e-06	1.2532e-06	6.43248e-07	4.40017e-06	5.18689e-06	9.89948e-07	2.1557e-06	1.0434e-06	1.32111e-06	0	6.07932e-06	2.2829e-06	1.0434e-06	6.20584e-07	4.7692e-07	2.84382e-07	6.17677e-07	1.32111e-06	5.84258e-07	3.17474e-07	9.40014e-07	3.17398e-06	6.07932e-06	3.28564e-07	1.74124e-07	2.56316e-06			Shandong	1	1	1	0	0	1	0	0	1	1	0	0	0	0	0
Henan	2.23325e-06	2.64435e-06	4.64724e-06	7.29215e-06	1.01464e-06	8.96765e-07	5.44442e-07	3.45902e-07	2.81449e-06	7.20518e-06	2.62626e-06	1.05815e-05	1.31494e-06	2.24591e-06	6.07932e-06	0	1.05815e-05	1.31494e-06	8.75077e-07	8.00944e-07	3.91768e-07	1.15138e-06	2.24591e-06	1.14667e-06	4.95031e-07	1.89114e-06	1.95335e-06	4.4602e-07	1.91821e-06	1.91095e-07	2.59631e-06			Henan	0	1	1	1	0	0	0	0	1	1	1	1	0	0	1
Hubei	9.81674e-07	1.10833e-06	1.72724e-06	2.33808e-06	5.7673e-07	5.34035e-07	3.48857e-07	2.37063e-07	1.52702e-06	2.09042e-06	2.13468e-06	4.91635e-06	1.87872e-06	4.38811e-06	2.1557e-06	1.05815e-05	0	8.66281e-06	1.43846e-06	1.46705e-06	5.78614e-07	6.15048e-06	1.52907e-06	2.25901e-06	7.03689e-07	4.78153e-06	1.75192e-06	4.29779e-07	1.36791e-06	1.7375e-07	2.29395e-06			Hubei	0	0	0	1	0	0	0	0	0	0	0	1	0	1	0
Hunan	5.77683e-07	6.40883e-07	9.23045e-07	1.07908e-06	3.95489e-07	3.8661e-07	2.66253e-07	1.89812e-07	1.19233e-06	1.49238e-06	8.66281e-06	2.39898e-06	2.9208e-06	1.54702e-06	1.13477e-06	2.5731e-06	8.66281e-06	0	3.57276e-06	4.46218e-06	1.19749e-06	1.96102e-06	5.73049e-06	4.93582e-06	1.07834e-06	2.07457e-06	1.1458e-06	3.866e-07	8.30458e-07	1.63251e-07	2.08609e-06			Hunan	0	0	0	0	0	0	0	0	0	0	1	1	1	0	0
Guangdong	3.13745e-07	3.52813e-07	4.62413e-07	4.59654e-07	2.35424e-07	2.63968e-07	1.87196e-07	1.34801e-07	1.02318e-06	1.14216e-06	1.43846e-06	1.2278e-06	3.57276e-06	5.3489e-07	6.20584e-07	8.75077e-07	1.43846e-06	3.57276e-06	0	2.17352e-06	1.53058e-06	1.99556e-06	1.00682e-06	7.57433e-06	5.30444e-07	5.94601e-07	4.08654e-07	1.88676e-07	3.31119e-07	9.70678e-08	1.14292e-06			Guangdong	0	0	0	0	0	0	0	0	0	0	1	1	1	0	0
Guangxi	2.85552e-07	3.06787e-07	4.31709e-07	4.77846e-07	2.22405e-07	2.11906e-07	1.54742e-07	1.17897e-07	4.91687e-07	5.73356e-07	1.46705e-06	7.18545e-07	4.46218e-06	1.28842e-06	4.7692e-07	8.00944e-07	1.46705e-06	4.46218e-06	2.17352e-06	0	3.45542e-06	7.43847e-07	2.24931e-06	1.15014e-06	2.09083e-06	8.64505e-07	6.57412e-07	3.14605e-07	4.59058e-07	1.37199e-07	1.09043e-06			Guangxi	0	0	0	0	0	0	0	0	0	0	1	0	1	1	0
Hainan	1.74873e-07	1.87922e-07	2.53012e-07	2.58462e-07	1.45653e-07	1.46468e-07	1.10325e-07	8.63581e-08	3.25112e-07	3.62145e-07	4.83728e-07	3.93357e-07	7.66058e-07	7.80467e-07	2.84382e-07	3.91768e-07	5.78614e-07	1.19749e-06	1.53058e-06	3.45542e-06	0	6.85351e-07	5.28909e-07	1.20176e-06	9.8171e-07	3.74689e-07	3.10987e-07	1.8518e-07	2.37074e-07	9.66299e-08	5.50483e-07			Hainan	0	0	0	0	0	0	0	0	0	0	0	0	1	1	0
Chongqing	6.17844e-07	6.50314e-07	1.03138e-06	1.43779e-06	4.27224e-07	3.51725e-07	2.46206e-07	1.81825e-07	6.78722e-07	8.49432e-07	9.1119e-07	1.34357e-06	7.96751e-06	5.73049e-06	9.89948e-07	2.62626e-06	6.15048e-06	9.59723e-07	2.24931e-06	1.47874e-06	6.85351e-07	0	5.15449e-06	7.96751e-06	1.47874e-06	6.47829e-06	3.15797e-06	6.73425e-07	1.68151e-06	2.17147e-07	2.1458e-06			Chongqing	0	0	0	0	0	0	0	0	0	0	0	0	1	1	0
Sichuan	4.71604e-07	4.73114e-07	7.45678e-07	9.833e-07	3.7583e-07	2.79858e-07	2.06744e-07	1.6387e-07	3.95124e-07	4.75321e-07	4.9489e-07	6.39917e-07	3.53998e-06	1.54702e-06	6.17677e-07	1.15138e-06	1.52907e-06	4.99498e-07	1.28842e-06	2.47516e-06	5.28909e-07	5.15449e-06	0	3.53998e-06	2.47516e-06	3.06702e-06	4.67826e-06	1.65107e-06	1.93676e-06	3.4751e-07	1.39109e-06			Sichuan	0	0	0	0	0	0	0	0	0	0	0	0	1	1	0
Guizhou	3.68105e-07	3.88714e-07	5.76323e-07	6.98733e-07	2.78859e-07	2.43863e-07	1.76452e-07	1.34459e-07	4.91037e-07	5.89887e-07	6.93551e-07	8.12147e-07	8.72102e-07	1.35159e-06	5.84258e-07	1.14667e-06	2.25901e-06	4.93582e-06	7.03785e-06	3.21272e-06	1.20176e-06	7.96751e-06	3.53998e-06	0	3.21272e-06	1.72887e-06	1.30446e-06	5.06353e-07	7.89208e-07	1.81363e-07	1.57615e-06			Guizhou	0	0	0	0	0	0	0	0	0	0	0	0	0	0	0
Yunnan	2.24757e-07	2.31638e-07	3.34891e-07	3.79106e-07	1.90648e-07	1.61641e-07	1.22814e-07	9.94768e-08	2.60127e-07	3.01758e-07	3.45359e-07	3.66239e-07	4.07472e-07	5.15924e-07	3.17474e-07	4.95031e-07	7.03689e-07	1.07834e-06	5.30444e-07	2.09083e-06	9.8171e-07	1.47874e-06	2.47516e-06	3.21272e-06	0	7.25222e-07	7.58796e-07	5.44563e-07	4.87528e-07	2.02701e-07	6.67493e-07			Yunnan	0	0	0	0	0	0	0	0	0	0	0	0	0	0	0
Shaanxi	1.08928e-06	1.10334e-06	2.02455e-06	3.94028e-06	6.73478e-07	4.76856e-07	3.24182e-07	2.34115e-07	6.95377e-07	8.90143e-07	8.21372e-07	1.46063e-06	6.86814e-07	1.09515e-06	1.51936e-06	4.99425e-06	4.78153e-06	2.07457e-06	5.94601e-07	8.64505e-07	3.74689e-07	6.47829e-06	3.06702e-06	1.72887e-06	7.25222e-07	0	9.94425e-06	8.08616e-07	5.69317e-06	2.47032e-07	1.98038e-06			Shaanxi	0	0	1	1	0	0	0	0	0	0	0	0	0	0	0
Gansu	8.27594e-07	7.94691e-07	1.41048e-06	2.3233e-06	6.09165e-07	3.87747e-07	2.78007e-07	2.14498e-07	4.48664e-07	5.52753e-07	5.18997e-07	7.81636e-07	4.46874e-07	6.39703e-07	9.40014e-07	1.89114e-06	1.75192e-06	1.1458e-06	4.08654e-07	6.57412e-07	3.10987e-07	3.15797e-06	4.67826e-06	1.30446e-06	7.58796e-07	9.94425e-06	0	1.63544e-06	1.47817e-05	3.497e-07	1.79835e-06			Gansu	0	0	0	1	0	0	0	0	0	0	0	0	0	0	0
Qinghai	3.14253e-07	2.97903e-07	4.60405e-07	5.38929e-07	3.05341e-07	1.9454e-07	1.53401e-07	1.33559e-07	1.87009e-07	2.19203e-07	2.14782e-07	2.63217e-07	1.93947e-07	2.42508e-07	3.28564e-07	8.08616e-07	4.29779e-07	3.866e-07	1.88676e-07	3.14605e-07	1.8518e-07	6.73425e-07	1.65107e-06	5.06353e-07	5.44563e-07	8.08616e-07	1.63544e-06	0	1.27785e-06	9.10471e-07	4.7896e-07			Qinghai	0	0	0	1	0	0	0	0	0	0	0	0	0	0	0
Ningxia	1.16558e-06	1.06193e-06	2.04249e-06	3.7129e-06	8.45656e-07	4.6677e-07	3.31919e-07	2.54607e-07	4.42882e-07	5.46244e-07	4.85031e-07	7.52869e-07	3.85749e-07	5.33496e-07	1.10627e-06	5.69317e-06	1.36791e-06	8.30458e-07	3.31119e-07	4.59058e-07	2.37074e-07	1.68151e-06	1.93676e-06	7.89208e-07	4.87528e-07	5.69317e-06	1.47817e-05	1.27785e-06	0	3.42381e-07	1.66811e-06			Ningxia	0	0	1	1	0	0	0	0	0	0	0	0	0	0	0
Xinjiang	1.65204e-07	2.34671e-07	1.74124e-07	3.42381e-07	2.03026e-07	1.32095e-07	1.12603e-07	1.09384e-07	1.05111e-07	1.19688e-07	1.16889e-07	1.30363e-07	1.02622e-07	1.17796e-07	2.32523e-07	2.47032e-07	1.7375e-07	1.63251e-07	9.70678e-08	1.37199e-07	9.66299e-08	2.17147e-07	3.4751e-07	1.81363e-07	2.02701e-07	2.47032e-07	3.497e-07	9.10471e-07	3.42381e-07	0	2.03724e-07			Xinjiang	0	1	0	1	0	0	0	0	0	0	0	0	0	0	1
2015	Beijing	Tianjin	Hebei	Shanxi	Inner Mongolia	Liaoning	Jilin	Heilongjiang	Shanghai	Jiangsu	Zhejiang	Anhui	Fujian	Jiangxi	Shandong	Henan	Hubei	Hunan	Guangdong	Guangxi	Hainan	Chongqing	Sichuan	Guizhou	Yunnan	Shaanxi	Gansu	Qinghai	Ningxia	Xinjiang	Average value for each row	binarization matrix	2015		Beijing	Tianjin	Hebei	Shanxi	Inner Mongolia	Liaoning	Jilin	Heilongjiang	Shanghai	Jiangsu	Zhejiang	Anhui	Fujian	Jiangxi	Shandong
Beijing	——	3.57774e-05	1.72333e-05	2.5832e-06	2.75192e-06	1.26445e-06	6.93864e-07	3.64335e-07	4.46156e-07	4.99487e-07	3.40423e-07	6.23898e-07	2.17315e-07	2.7086e-07	2.7197e-06	9.88776e-07	4.59783e-07	2.53539e-07	1.5517e-07	1.39395e-07	8.8435e-08	2.91481e-07	2.05309e-07	1.80292e-07	1.07321e-07	5.33594e-07	3.99806e-07	1.61347e-07	5.83012e-07	7.9019e-08	2.42802e-06			Beijing	——	1	1	0	0	0	0	0	0	0	0	0	0	0	0
Tianjin	3.53486e-05	——	1.34178e-05	2.32693e-06	1.8585e-06	1.41008e-06	7.03104e-07	3.45443e-07	5.5156e-07	6.25101e-07	4.029e-07	7.6759e-07	2.43652e-07	3.03128e-07	4.80992e-06	1.12823e-06	5.00216e-07	2.71026e-07	1.68165e-07	1.44309e-07	9.15766e-08	2.95628e-07	1.98464e-07	1.83456e-07	1.06581e-07	5.20828e-07	3.69943e-07	1.47385e-07	5.11874e-07	7.19967e-08	2.33876e-06			Tianjin	1	——	1	0	0	0	0	0	0	0	0	0	0	0	0
Hebei	1.69501e-05	1.33575e-05	——	6.48874e-06	1.47256e-06	8.09181e-07	4.77086e-07	2.71024e-07	4.82484e-07	5.58511e-07	3.81266e-07	7.88477e-07	2.46389e-07	3.23162e-07	3.41718e-06	1.58882e-06	6.24657e-07	3.12782e-07	1.7662e-07	1.6272e-07	9.87971e-08	3.75694e-07	2.50644e-07	2.17952e-07	1.23472e-07	7.65803e-07	5.2614e-07	1.82521e-07	7.88922e-07	8.19518e-08	1.80349e-06			Hebei	1	1	——	1	0	0	0	0	0	0	0	0	0	0	0
Shanxi	2.50858e-06	2.28712e-06	6.40654e-06	——	7.49305e-07	4.36565e-07	2.90012e-07	1.85666e-07	4.24436e-07	5.01312e-07	3.73657e-07	8.40177e-07	2.66554e-07	3.79722e-07	1.82314e-06	2.86737e-06	9.72484e-07	4.20512e-07	2.01947e-07	2.07139e-07	1.16074e-07	6.02328e-07	3.8011e-07	3.03901e-07	1.60753e-07	1.71421e-06	9.96728e-07	2.45715e-07	1.64951e-06	9.33954e-08	9.79481e-07			Shanxi	1	0	1	——	0	0	0	0	0	0	0	0	0	0	0
Inner Mongolia	2.72309e-06	1.86133e-06	1.48147e-06	7.63511e-07	——	1.33291e-06	1.04879e-06	6.63406e-07	2.39141e-07	2.52478e-07	1.89874e-07	2.83273e-07	1.31532e-07	1.53826e-07	7.11771e-07	3.82661e-07	2.30085e-07	1.47841e-07	9.91884e-08	9.24762e-08	6.27412e-08	1.71675e-07	1.39359e-07	1.16336e-07	7.75405e-08	2.81018e-07	2.50667e-07	1.33533e-07	3.60315e-07	7.82109e-08	4.98622e-07			Inner Mongolia	1	1	1	0	——	1	0	0	0	0	0	0	0	0	0
Liaoning	1.25199e-06	1.41312e-06	8.14585e-07	4.4512e-07	1.33374e-06	——	6.21821e-06	9.60757e-07	3.88758e-07	3.88573e-07	2.69903e-07	3.50533e-07	1.64041e-07	1.768e-07	9.18104e-07	3.43308e-07	2.16267e-07	1.46703e-07	1.12892e-07	8.94403e-08	6.40443e-08	1.43469e-07	1.05338e-07	1.03271e-07	6.67348e-08	2.01977e-07	1.61963e-07	8.6361e-08	2.0188e-07	5.1654e-08	5.92743e-07			Liaoning	0	0	0	0	0	——	1	0	0	0	0	0	0	0	0
Jilin	6.80721e-07	6.98154e-07	4.75867e-07	2.92982e-07	1.03982e-06	6.16117e-06	——	2.44315e-06	2.50451e-07	2.46388e-07	1.84815e-07	2.25257e-07	1.20525e-07	1.27427e-07	4.75781e-07	2.24798e-07	1.52368e-07	1.0896e-07	8.63532e-08	7.04396e-08	5.2028e-08	1.0831e-07	8.39257e-08	8.05896e-08	5.46857e-08	1.48094e-07	1.25242e-07	7.34442e-08	1.54836e-07	4.74912e-08	5.17037e-07			Jilin	0	0	0	0	0	1	——	1	0	0	0	0	0	0	0
Heilongjiang	3.60381e-07	3.45839e-07	2.7256e-07	1.89115e-07	6.63155e-07	9.59794e-07	2.4633e-06	——	1.45278e-07	1.42755e-07	1.15318e-07	1.36341e-07	8.19451e-08	8.62322e-08	2.43709e-07	1.42521e-07	1.03325e-07	7.7519e-08	6.20483e-08	5.35567e-08	4.06407e-08	7.98234e-08	6.63849e-08	6.12837e-08	4.42022e-08	1.06725e-07	9.64299e-08	6.38123e-08	1.18518e-07	4.60359e-08	2.54088e-07			Heilongjiang	0	0	0	0	1	1	1	——	0	0	0	0	0	0	0
Shanghai	4.33847e-07	5.42849e-07	4.77009e-07	4.25005e-07	2.35006e-07	3.81797e-07	2.48243e-07	1.42819e-07	——	3.9908e-05	8.07054e-06	3.07617e-06	1.17694e-06	1.07283e-06	1.19904e-06	8.02572e-07	6.63657e-07	4.85515e-07	4.69707e-07	2.22711e-07	1.52563e-07	2.97103e-07	1.59601e-07	2.23158e-07	1.15255e-07	3.16105e-07	2.01126e-07	8.90922e-08	2.0559e-07	4.41147e-08	2.13235e-06			Shanghai	0	0	0	0	0	0	0	0	——	1	1	0	0	0	0
Jiangsu	4.55883e-07	5.77453e-07	5.18269e-07	4.71161e-07	2.32878e-07	3.58184e-07	2.29221e-07	1.31722e-07	3.74576e-05	——	6.91677e-06	5.22124e-06	1.0961e-06	1.15321e-06	1.41747e-06	9.86432e-07	7.74869e-07	5.18128e-07	4.47503e-07	2.21471e-07	1.44942e-07	3.17083e-07	1.63715e-07	2.2862e-07	1.14028e-07	3.45168e-07	2.11338e-07	8.90601e-08	2.16344e-07	4.28551e-08	2.10547e-06			Jiangsu	0	0	0	0	0	0	0	0	1	——	1	0	0	0	0
Zhejiang	3.37033e-07	4.03727e-07	3.83774e-07	3.80942e-07	1.89974e-07	2.69876e-07	1.86508e-07	1.15422e-07	8.21687e-06	7.50287e-06	——	3.22784e-06	3.17122e-06	2.35776e-06	7.93286e-07	8.00304e-07	8.53339e-07	7.34541e-07	8.4245e-07	3.09914e-07	2.08788e-07	3.66887e-07	1.83877e-07	2.89921e-07	1.40747e-07	3.43417e-07	2.13993e-07	9.41186e-08	2.07076e-07	4.51192e-08	1.14385e-06			Zhejiang	0	0	0	0	0	0	0	0	1	1	——	1	1	0	0
Anhui	5.96605e-07	7.42915e-07	7.66578e-07	8.27324e-07	2.73749e-07	3.38536e-07	2.19562e-07	1.31807e-07	3.02506e-06	5.47038e-06	3.11768e-06	——	1.18442e-06	1.99075e-06	1.95735e-06	2.95746e-06	2.1345e-06	9.75768e-07	5.63164e-07	3.25121e-07	1.84398e-07	5.87504e-07	2.58198e-07	3.687e-07	1.62101e-07	6.63317e-07	3.5003e-07	1.25267e-07	3.4916e-07	5.46606e-08	1.05869e-06			Anhui	0	0	0	0	0	0	0	0	1	1	1	——	0	0	0
Fujian	2.13677e-07	2.42479e-07	2.4631e-07	2.69888e-07	1.30699e-07	1.629e-07	1.20795e-07	8.14571e-08	1.19007e-06	1.18084e-06	3.14949e-06	1.21787e-06	——	6.11634e-06	3.97353e-07	5.44605e-07	8.23084e-07	1.19899e-06	3.5047e-06	5.25165e-07	3.62377e-07	4.23503e-07	2.03392e-07	3.99537e-07	1.81995e-07	3.14718e-07	2.01937e-07	9.31433e-08	1.80499e-07	4.34146e-08	8.17973e-07			Fujian	0	0	0	0	0	0	0	0	0	0	1	0	——	1	0
Jiangxi	2.55916e-07	2.89879e-07	3.10433e-07	3.69445e-07	1.46879e-07	1.68709e-07	1.22721e-07	8.23687e-08	1.0424e-06	1.1938e-06	2.25009e-06	1.96697e-06	5.8773e-06	——	4.92029e-07	9.09886e-07	1.88035e-06	3.06138e-06	2.49271e-06	7.03179e-07	3.61103e-07	7.20133e-07	2.81222e-07	6.05596e-07	2.25378e-07	4.9088e-07	2.8274e-07	1.13906e-07	2.44215e-07	4.87507e-08	9.30702e-07			Jiangxi	0	0	0	0	0	0	0	0	0	0	0	0	1	——	0
Shandong	2.66005e-06	4.76149e-06	3.39805e-06	1.8362e-06	7.03532e-07	9.06909e-07	4.7433e-07	2.40979e-07	1.20601e-06	1.51898e-06	7.8369e-07	2.00199e-06	3.95255e-07	5.09337e-07	——	2.14423e-06	8.04278e-07	3.96684e-07	2.4455e-07	1.85448e-07	1.14561e-07	3.72008e-07	2.14185e-07	2.27943e-07	1.20755e-07	5.92903e-07	3.61743e-07	1.34375e-07	4.40838e-07	6.27333e-08	9.59104e-07			Shandong	1	1	1	0	0	0	0	0	0	0	0	0	0	0	——
Henan	9.46364e-07	1.09293e-06	1.54607e-06	2.82602e-06	3.70126e-07	3.31854e-07	2.1931e-07	1.37905e-07	7.8994e-07	1.03442e-06	7.73681e-07	2.9601e-06	5.30121e-07	9.21709e-07	2.09828e-06	——	4.20189e-06	9.57251e-07	3.6711e-07	3.31467e-07	1.67975e-07	1.05035e-06	4.24909e-07	4.76129e-07	2.00402e-07	2.07442e-06	7.74588e-07	1.94143e-07	8.13667e-07	7.32848e-08	9.89187e-07			Henan	0	0	0	1	0	0	0	0	0	0	0	1	0	0	0
Hubei	4.44339e-07	4.89279e-07	6.13758e-07	9.67778e-07	2.24711e-07	2.11084e-07	1.50093e-07	1.0095e-07	6.59562e-07	8.20466e-07	8.32971e-07	2.15717e-06	8.08982e-07	1.9233e-06	7.94693e-07	4.24274e-06	——	3.44223e-06	6.44456e-07	6.48461e-07	2.64969e-07	2.62729e-06	6.02712e-07	1.00185e-06	3.04259e-07	2.12117e-06	7.66392e-07	1.99807e-07	6.19693e-07	7.1164e-08	9.91597e-07			Hubei	0	0	0	0	0	0	0	0	0	0	0	0	0	0	0
Hunan	2.5019e-07	2.70691e-07	3.13807e-07	4.27304e-07	1.47434e-07	1.46207e-07	1.09597e-07	7.73346e-08	4.92696e-07	5.60188e-07	7.32132e-07	1.00693e-06	1.2033e-06	3.19736e-06	4.00223e-07	9.86942e-07	3.51483e-06	——	1.53094e-06	1.88695e-06	5.24606e-07	2.3419e-06	5.83398e-07	2.09419e-06	4.46046e-07	8.80381e-07	4.79515e-07	1.71947e-07	3.59868e-07	6.39598e-08	8.68995e-07			Hunan	0	0	0	0	0	0	0	0	0	0	0	0	0	1	0
Guangdong	1.43592e-07	1.57506e-07	1.66172e-07	1.92439e-07	9.27599e-08	1.05509e-07	8.14532e-08	5.80488e-08	4.46994e-07	4.53723e-07	7.87435e-07	5.44986e-07	3.29843e-06	2.44142e-06	2.31379e-07	3.54944e-07	6.171e-07	1.43567e-06	——	9.71695e-07	7.08975e-07	4.34984e-07	2.1323e-07	5.25899e-07	2.31983e-07	2.66836e-07	1.80827e-07	8.87201e-08	1.51765e-07	4.02218e-08	5.31886e-07			Guangdong	0	0	0	0	0	0	0	0	0	0	0	0	1	1	0
Guangxi	1.35817e-07	1.4231e-07	1.61191e-07	2.07826e-07	9.10562e-08	8.80119e-08	6.99563e-08	5.27542e-08	2.2315e-07	2.36425e-07	3.04995e-07	3.31266e-07	5.20396e-07	7.25132e-07	1.84739e-07	3.37431e-07	6.53772e-07	1.86311e-06	1.02308e-06	——	1.66264e-06	1.0096e-06	5.33633e-07	3.2796e-06	9.49895e-07	4.02956e-07	3.0218e-07	1.53683e-07	2.18503e-07	5.90423e-08	5.49108e-07			Guangxi	0	0	0	0	0	0	0	0	0	0	0	0	0	0	0
Hainan	8.54607e-08	8.95702e-08	9.7069e-08	1.15507e-07	6.12731e-08	6.25065e-08	5.12489e-08	3.97047e-08	1.51614e-07	1.53464e-07	2.03796e-07	1.86348e-07	3.56152e-07	3.69334e-07	1.13191e-07	1.696e-07	2.64957e-07	5.13746e-07	7.4037e-07	1.64906e-06	——	3.16088e-07	2.25092e-07	5.75438e-07	4.58292e-07	1.79463e-07	1.46885e-07	9.29513e-08	1.15957e-07	4.27311e-08	2.62995e-07			Hainan	0	0	0	0	0	0	0	0	0	0	0	0	0	0	0
Chongqing	2.84454e-07	2.92001e-07	3.7276e-07	6.05294e-07	1.6931e-07	1.41405e-07	1.0774e-07	7.87537e-08	2.98167e-07	3.39036e-07	3.61643e-07	5.99569e-07	4.2033e-07	7.43808e-07	3.71181e-07	1.07097e-06	2.65307e-06	2.31603e-06	4.58723e-07	1.01122e-06	3.19204e-07	——	2.06648e-06	3.59388e-06	6.50289e-07	2.92286e-06	1.40506e-06	3.18426e-07	7.7472e-07	9.04523e-08	8.56442e-07			Chongqing	0	0	0	0	0	0	0	0	0	0	0	0	0	0	0
Sichuan	2.01194e-07	1.96846e-07	2.49724e-07	3.83574e-07	1.38013e-07	1.04255e-07	8.38318e-08	6.57684e-08	1.6084e-07	1.75779e-07	1.82004e-07	2.64599e-07	2.0271e-07	2.91678e-07	2.146e-07	4.35055e-07	6.11162e-07	5.79358e-07	2.25805e-07	5.36718e-07	2.28258e-07	2.0751e-06	——	1.47957e-06	1.00858e-06	1.28218e-06	1.92868e-06	7.23399e-07	8.26801e-07	1.34127e-07	5.16904e-07			Sichuan	0	0	0	0	0	0	0	0	0	0	0	0	0	0	0
Guizhou	1.75484e-07	1.80729e-07	2.15682e-07	3.04595e-07	1.14432e-07	1.01517e-07	7.99545e-08	6.03035e-08	2.23368e-07	2.43806e-07	2.85027e-07	3.75283e-07	3.95502e-07	6.23861e-07	2.26839e-07	4.84198e-07	1.00902e-06	2.06561e-06	5.53143e-07	3.27623e-06	5.79583e-07	3.58443e-06	1.46955e-06	——	1.46295e-06	8.07709e-07	6.00981e-07	2.47921e-07	3.76516e-07	7.82281e-08	6.96637e-07			Guizhou	0	0	0	0	0	0	0	0	0	0	0	0	0	0	0
Yunnan	1.04013e-07	1.0455e-07	1.21666e-07	1.60434e-07	7.59469e-08	6.53224e-08	5.40238e-08	4.33101e-08	1.14873e-07	1.21084e-07	1.37782e-07	1.64293e-07	1.7939e-07	2.31188e-07	1.19658e-07	2.02931e-07	3.05133e-07	4.38087e-07	2.42962e-07	9.44882e-07	4.59629e-07	6.4582e-07	9.97488e-07	1.45673e-06	——	3.28923e-07	3.39376e-07	2.58841e-07	2.25803e-07	8.48799e-08	3.01e-07			Yunnan	0	0	0	0	0	0	0	0	0	0	0	0	0	0	0
Shaanxi	5.10962e-07	5.04788e-07	7.4557e-07	1.69033e-06	2.71948e-07	1.95336e-07	1.44551e-07	1.0332e-07	3.11286e-07	3.62142e-07	3.32159e-07	6.64241e-07	3.06501e-07	4.97507e-07	5.80488e-07	2.07546e-06	2.1018e-06	8.54322e-07	2.7612e-07	3.96032e-07	1.77832e-07	2.86803e-06	1.25291e-06	7.94646e-07	3.24986e-07	——	4.50862e-06	3.89614e-07	2.67318e-06	1.04867e-07	8.97225e-07			Shaanxi	0	0	0	0	0	0	0	0	0	0	0	0	0	0	0
Gansu	3.86222e-07	3.61709e-07	5.16753e-07	9.91508e-07	2.44715e-07	1.58018e-07	1.23323e-07	9.41757e-08	1.99805e-07	2.23684e-07	2.08802e-07	3.53607e-07	1.98397e-07	2.89082e-07	3.57289e-07	7.81805e-07	7.66086e-07	4.69423e-07	1.88768e-07	2.99605e-07	1.46833e-07	1.39085e-06	1.90125e-06	5.96472e-07	3.38269e-07	4.54835e-06	——	7.83921e-07	6.90426e-06	1.47675e-07	8.26575e-07			Gansu	0	0	0	0	0	0	0	0	0	0	0	0	0	0	0
Qinghai	1.56797e-07	1.44965e-07	1.80336e-07	2.45889e-07	1.31141e-07	8.47611e-08	7.27509e-08	6.2693e-08	8.9036e-08	9.48264e-08	9.23842e-08	1.27303e-07	9.20577e-08	1.17157e-07	1.33514e-07	1.97123e-07	2.0092e-07	1.69334e-07	9.31694e-08	1.53284e-07	9.34736e-08	3.1709e-07	7.17373e-07	2.47531e-07	2.59538e-07	3.95396e-07	7.88606e-07	——	6.38075e-07	4.11036e-07	2.24399e-07			Qinghai	0	0	0	0	0	0	0	0	0	0	0	0	0	0	0
Ningxia	5.51434e-07	4.90022e-07	7.58655e-07	1.60658e-06	3.44408e-07	1.92847e-07	1.49277e-07	1.13329e-07	1.99971e-07	2.24198e-07	1.9783e-07	3.45357e-07	1.7363e-07	2.44475e-07	4.26311e-07	8.04086e-07	6.065e-07	3.44931e-07	1.55119e-07	2.12114e-07	1.13494e-07	7.5086e-07	7.98011e-07	3.65882e-07	2.20363e-07	2.64038e-06	6.75998e-06	6.2103e-07	——	1.46612e-07	7.08886e-07			Ningxia	0	0	0	0	0	0	0	0	0	0	0	0	0	0	0
Xinjiang	7.50251e-08	6.91871e-08	7.91094e-08	9.1313e-08	7.50443e-08	4.95317e-08	4.59615e-08	4.41887e-08	4.30734e-08	4.45809e-08	4.32697e-08	5.42721e-08	4.19222e-08	4.89895e-08	6.08984e-08	7.26991e-08	6.99156e-08	6.15398e-08	4.1268e-08	5.75352e-08	4.19834e-08	8.80022e-08	1.29952e-07	7.63097e-08	8.31522e-08	1.03977e-07	1.45142e-07	4.01587e-07	1.47173e-07	——	8.22967e-08			Xinjiang	0	0	0	0	0	0	0	0	0	0	0	0	0	0	0
2020	Beijing	Tianjin	Hebei	Shanxi	Inner Mongolia	Liaoning	Jilin	Heilongjiang	Shanghai	Jiangsu	Zhejiang	Anhui	Fujian	Jiangxi	Shandong	Henan	Hubei	Hunan	Guangdong	Guangxi	Hainan	Chongqing	Sichuan	Guizhou	Yunnan	Shaanxi	Gansu	Qinghai	Ningxia	Xinjiang	Average value for each row	binarization matrix	2020		Beijing	Tianjin	Hebei	Shanxi	Inner Mongolia	Liaoning	Jilin	Heilongjiang	Shanghai	Jiangsu	Zhejiang	Anhui	Fujian	Jiangxi	Shandong
Beijing	——	3.63375e-05	1.93997e-05	2.71976e-06	2.9663e-06	1.35365e-06	7.15024e-07	3.76525e-07	4.59946e-07	5.48644e-07	3.66636e-07	6.40998e-07	2.23719e-07	2.79311e-07	3.01651e-06	1.06115e-06	4.79028e-07	2.71e-07	1.59116e-07	1.42e-07	8.86871e-08	3.01843e-07	2.20695e-07	1.83405e-07	1.10677e-07	5.45026e-07	4.10287e-07	1.6034e-07	5.91128e-07	8.41278e-08	2.55906e-06			Beijing	——	1	1	0	0	0	0	0	0	0	0	0	0	0	0
Tianjin	3.70367e-05	——	1.58427e-05	2.56762e-06	2.10032e-06	1.58257e-06	7.59251e-07	3.74136e-07	5.95804e-07	7.19542e-07	4.54943e-07	8.26212e-07	2.62849e-07	3.27463e-07	5.5944e-06	1.26907e-06	5.4611e-07	3.03693e-07	1.8061e-07	1.54021e-07	9.62003e-08	3.20804e-07	2.23648e-07	1.95526e-07	1.15169e-07	5.57315e-07	3.97762e-07	1.53416e-07	5.43618e-07	8.03277e-08	2.55799e-06			Tianjin	1	——	1	0	0	0	0	0	0	0	0	0	0	0	1
Hebei	2.45103e-05	1.96383e-05	——	9.92088e-06	2.31458e-06	1.26216e-06	7.1257e-07	4.06316e-07	7.20545e-07	8.91776e-07	5.98738e-07	1.17179e-06	3.67646e-07	4.81875e-07	5.54255e-06	2.47953e-06	9.43583e-07	4.86913e-07	2.61373e-07	2.39819e-07	1.43011e-07	5.64021e-07	3.92493e-07	3.207e-07	1.84429e-07	1.1308e-06	7.81414e-07	2.61629e-07	1.15449e-06	1.26685e-07	2.69003e-06			Hebei	1	1	——	1	0	0	0	0	0	0	0	0	0	0	1
Shanxi	2.93128e-06	2.71507e-06	8.463e-06	——	9.46257e-07	5.47408e-07	3.49435e-07	2.24426e-07	5.11495e-07	6.44169e-07	4.7147e-07	1.0085e-06	3.20858e-07	4.57393e-07	2.37105e-06	3.60134e-06	1.18469e-06	5.26378e-07	2.41711e-07	2.46569e-07	1.35913e-07	7.29339e-07	4.78524e-07	3.61217e-07	1.93781e-07	2.04527e-06	1.19529e-06	2.8505e-07	1.95244e-06	1.16306e-07	1.21571e-06			Shanxi	1	1	1	——	0	0	0	0	0	0	0	0	0	0	0
Inner Mongolia	3.42811e-06	2.38148e-06	2.11719e-06	1.01466e-06	——	1.80483e-06	1.36255e-06	8.64821e-07	3.10708e-07	3.50265e-07	2.58772e-07	3.66462e-07	1.70715e-07	1.99693e-07	1.00079e-06	5.18798e-07	3.02277e-07	1.99821e-07	1.27887e-07	1.18632e-07	7.91216e-08	2.24162e-07	1.89455e-07	1.49012e-07	1.00771e-07	3.61295e-07	3.24009e-07	1.66798e-07	4.59375e-07	1.05093e-07	6.57157e-07			Inner Mongolia	1	1	1	0	——	1	1	0	0	0	0	0	0	0	0
Liaoning	1.54258e-06	1.76941e-06	1.13842e-06	5.78797e-07	1.77966e-06	——	7.90539e-06	1.22555e-06	4.94292e-07	5.27422e-07	3.59827e-07	4.43809e-07	2.08345e-07	2.2463e-07	1.26256e-06	4.5538e-07	2.78029e-07	1.93978e-07	1.42472e-07	1.12291e-07	7.90536e-08	1.83316e-07	1.40093e-07	1.29458e-07	8.48732e-08	2.54149e-07	2.04882e-07	1.05594e-07	2.5193e-07	6.79133e-08	7.6359e-07			Liaoning	1	1	0	0	1	——	1	0	0	0	0	0	0	0	0
Jilin	7.45166e-07	7.7632e-07	5.87769e-07	3.37887e-07	1.2287e-06	7.22959e-06	——	2.76537e-06	2.82693e-07	2.96424e-07	2.18203e-07	2.5331e-07	1.35871e-07	1.43809e-07	5.78759e-07	2.64309e-07	1.73832e-07	1.27645e-07	9.68681e-08	7.85478e-08	5.70897e-08	1.22823e-07	9.88775e-08	8.97372e-08	6.17452e-08	1.65551e-07	1.40694e-07	7.9851e-08	1.71758e-07	5.5377e-08	5.98779e-07			Jilin	0	0	0	0	1	1	——	1	0	0	0	0	0	0	0
Heilongjiang	3.98074e-07	3.8808e-07	3.40001e-07	2.20149e-07	7.91144e-07	1.13699e-06	2.80538e-06	——	1.65495e-07	1.73394e-07	1.37458e-07	1.54729e-07	9.32329e-08	9.82134e-08	2.99366e-07	1.69165e-07	1.18977e-07	9.16783e-08	7.02383e-08	6.02683e-08	4.49971e-08	9.13589e-08	7.89601e-08	6.88638e-08	5.03694e-08	1.20397e-07	1.09324e-07	7.00014e-08	1.32664e-07	5.41867e-08	2.94247e-07			Heilongjiang	0	0	0	0	1	1	1	——	0	0	0	0	0	0	0
Shanghai	4.75367e-07	6.04155e-07	5.89426e-07	4.90497e-07	2.77865e-07	4.48295e-07	2.80353e-07	1.61785e-07	——	4.80382e-05	9.53441e-06	3.46211e-06	1.32788e-06	1.21174e-06	5.89426e-07	9.69572e-08	7.57725e-07	5.69144e-07	5.27338e-07	2.4856e-07	1.6756e-07	3.37179e-07	1.88153e-07	2.48703e-07	1.30239e-07	9.44232e-07	3.53666e-07	2.28258e-07	4.90497e-07	4.48295e-07	2.52511e-06			Shanghai	0	0	0	0	0	0	0	0	——	1	1	0	0	0	0
Jiangsu	6.04311e-07	7.77587e-07	7.7745e-07	6.58328e-07	3.3383e-07	5.09784e-07	3.13293e-07	1.80649e-07	5.11959e-05	——	9.90676e-06	7.10514e-06	1.49672e-06	1.57447e-06	7.7745e-07	1.17128e-07	1.07056e-06	7.36096e-07	6.06794e-07	2.98964e-07	1.92397e-07	4.35502e-07	2.33898e-07	3.0815e-07	1.55883e-07	1.40528e-06	4.66874e-07	1.17128e-07	2.90204e-07	5.09784e-07	2.86746e-06			Jiangsu	0	0	0	0	0	0	0	0	1	——	1	1	0	0	0
Zhejiang	4.23199e-07	5.15215e-07	5.47006e-07	5.04936e-07	2.58455e-07	3.64469e-07	2.41678e-07	1.50075e-07	1.06483e-05	1.03818e-05	——	4.16501e-06	4.10526e-06	3.05291e-06	1.11246e-06	1.0822e-06	1.11818e-06	9.90205e-07	1.08342e-06	3.96546e-07	2.62623e-07	4.77818e-07	2.49321e-07	3.70396e-07	1.82442e-07	4.40385e-07	2.75891e-07	1.17263e-07	2.6333e-07	6.04699e-08	1.51177e-06			Zhejiang	0	0	0	0	0	0	0	0	1	1	——	1	1	1	0
Anhui	6.46705e-07	8.17832e-07	9.35722e-07	9.44053e-07	3.19918e-07	3.9292e-07	2.45228e-07	1.47656e-07	3.37963e-06	6.50808e-06	3.64047e-06	——	1.32159e-06	2.22386e-06	2.3537e-06	3.43955e-06	2.40992e-06	1.1307e-06	6.254e-07	3.58912e-07	2.00363e-07	6.59367e-07	3.00873e-07	4.06446e-07	1.81159e-07	7.34067e-07	3.89236e-07	1.34884e-07	3.83487e-07	6.30553e-08	1.21706e-06			Anhui	0	0	0	0	0	0	0	0	1	1	1	——	0	0	0
Fujian	2.33214e-07	2.68831e-07	3.03339e-07	3.1034e-07	1.53986e-07	1.90587e-07	1.35908e-07	9.19285e-08	1.33933e-06	1.41652e-06	3.70751e-06	1.36552e-06	——	6.88249e-06	4.8194e-07	6.38451e-07	9.36276e-07	1.40046e-06	3.91999e-06	5.83894e-07	3.96462e-07	4.78836e-07	2.38924e-07	4.43579e-07	2.04886e-07	3.50785e-07	2.26185e-07	1.0097e-07	1.99639e-07	5.04755e-08	9.32802e-07			Fujian	0	0	0	0	0	0	0	0	0	0	1	0	——	1	0
Jiangxi	2.804e-07	3.22535e-07	3.82888e-07	4.26043e-07	1.73466e-07	1.97886e-07	1.38531e-07	9.32593e-08	1.17701e-06	1.43502e-06	2.65519e-06	2.21283e-06	6.62805e-06	——	5.97863e-07	1.06935e-06	2.14554e-06	3.58505e-06	2.7975e-06	7.84567e-07	3.96575e-07	8.16834e-07	3.31166e-07	6.74737e-07	2.54559e-07	5.49029e-07	3.17761e-07	1.2397e-07	2.71083e-07	5.68305e-08	1.06536e-06			Jiangxi	0	0	0	0	0	0	0	0	0	0	1	0	1	——	0
Shandong	3.66337e-06	6.66579e-06	5.3276e-06	6.14525e-07	1.05166e-06	1.34551e-06	6.74437e-07	3.43882e-07	1.71471e-06	2.30741e-06	1.17044e-06	2.83319e-06	5.61458e-07	7.23245e-07	——	3.1837e-06	1.15647e-06	5.87402e-07	3.4473e-07	2.60267e-07	1.57972e-07	5.31645e-07	3.19023e-07	3.194e-07	1.71725e-07	8.33774e-07	5.11569e-07	1.83512e-07	6.14525e-07	9.22857e-08	1.31949e-06			Shandong	1	1	1	0	0	0	0	0	0	0	0	1	0	0	——
Henan	1.1721e-06	1.37529e-06	2.16771e-06	3.69081e-06	4.95842e-07	4.41385e-07	2.80133e-07	1.76737e-07	1.00912e-06	1.40922e-06	1.03558e-06	3.76563e-06	6.7649e-07	1.17656e-06	2.89562e-06	——	5.42643e-06	1.27095e-06	4.65513e-07	4.18194e-07	2.08408e-07	1.34831e-06	5.67382e-07	5.99807e-07	2.56071e-07	2.62293e-06	9.8454e-07	2.38634e-07	1.02043e-06	9.67565e-08	1.28595e-06			Henan	0	0	0	1	0	0	0	0	0	0	0	1	0	0	1
Hubei	5.02646e-07	5.62218e-07	7.83662e-07	1.15339e-06	2.74452e-07	2.56006e-07	1.75025e-07	1.18086e-07	7.69293e-07	1.01986e-06	1.0165e-06	2.50643e-06	9.42442e-07	2.24257e-06	9.99224e-07	5.15503e-06	——	4.16783e-06	7.46812e-07	7.47189e-07	3.00402e-07	3.07876e-06	7.33902e-07	1.15271e-06	3.54984e-07	2.44997e-06	8.89607e-07	2.2445e-07	7.10186e-07	8.57454e-08	1.17653e-06			Hubei	0	0	0	0	0	0	0	0	0	0	0	1	0	0	0
Hunan	3.06682e-07	3.37191e-07	4.36131e-07	5.527e-07	1.95668e-07	1.92632e-07	1.38608e-07	9.81332e-08	6.23188e-07	7.56282e-07	9.70812e-07	1.26828e-06	1.52034e-06	4.04131e-06	5.47367e-07	1.30215e-06	4.49498e-06	——	1.92215e-06	2.35681e-06	6.44251e-07	2.97672e-06	7.71725e-07	2.61171e-06	5.64332e-07	1.10208e-06	6.03444e-07	2.09173e-07	4.46788e-07	8.36477e-08	1.10604e-06			Hunan	0	0	0	0	0	0	0	0	0	0	0	0	0	1	0
Guangdong	1.54629e-07	1.72203e-07	2.0104e-07	2.17944e-07	1.07538e-07	1.21496e-07	9.03283e-08	6.45625e-08	4.95841e-07	5.35361e-07	9.1214e-07	6.02398e-07	3.65434e-06	2.70803e-06	2.75854e-07	4.09564e-07	6.91648e-07	1.65061e-06	——	1.06531e-06	7.65291e-07	4.8468e-07	2.46505e-07	5.75767e-07	2.57415e-07	2.93258e-07	1.99672e-07	9.49181e-08	1.6556e-07	4.60428e-08	5.95171e-07			Guangdong	0	0	0	0	0	0	0	0	0	0	0	0	1	1	0
Guangxi	1.43552e-07	1.52765e-07	1.9189e-07	2.31277e-07	1.03773e-07	9.96152e-08	7.61945e-08	5.7629e-08	2.43126e-07	2.74392e-07	3.47301e-07	3.59633e-07	5.66246e-07	7.90061e-07	2.16653e-07	3.8275e-07	7.19864e-07	2.10537e-06	1.10821e-06	——	1.76181e-06	1.10499e-06	6.06427e-07	3.52568e-06	1.03527e-06	4.34907e-07	3.27705e-07	1.61374e-07	2.34059e-07	6.64306e-08	6.00999e-07			Guangxi	0	0	0	0	0	0	0	0	0	0	0	0	0	0	0
Hainan	8.61858e-08	9.17222e-08	1.1e-07	1.22549e-07	6.65319e-08	6.74148e-08	5.32354e-08	4.1361e-08	1.57552e-07	1.69748e-07	2.21105e-07	1.92994e-07	3.69595e-07	3.83892e-07	1.2641e-07	1.8336e-07	2.78212e-07	5.53237e-07	7.65291e-07	1.69361e-06	——	3.29926e-07	2.43749e-07	5.90174e-07	4.76406e-07	1.84797e-07	1.51951e-07	9.31596e-08	1.18537e-07	4.58351e-08	2.74777e-07			Hainan	0	0	0	0	0	0	0	0	0	0	0	0	0	0	0
Chongqing	3.16001e-07	3.29511e-07	4.67358e-07	7.08451e-07	2.03062e-07	1.68409e-07	1.23383e-07	9.04666e-08	3.41543e-07	4.1393e-07	4.33372e-07	6.84202e-07	4.80887e-07	8.51824e-07	4.58304e-07	1.27795e-06	3.07172e-06	2.75376e-06	5.2214e-07	1.14431e-06	3.55425e-07	——	2.47104e-06	4.06105e-06	7.45121e-07	3.31565e-06	1.60178e-06	3.51308e-07	8.72038e-07	1.07037e-07	9.9038e-07			Chongqing	0	0	0	0	0	0	0	0	0	0	0	0	0	0	0
Sichuan	2.50909e-07	2.49466e-07	3.53184e-07	5.04776e-07	1.86375e-07	1.39765e-07	1.07867e-07	8.49104e-08	2.06972e-07	2.41423e-07	2.45569e-07	3.39044e-07	2.60574e-07	3.75039e-07	2.98654e-07	5.84e-07	7.95168e-07	7.75293e-07	2.88385e-07	6.81992e-07	2.85161e-07	2.68345e-06	——	1.87719e-06	1.29819e-06	1.63283e-06	2.46922e-06	8.95217e-07	1.0442e-06	1.7846e-07	6.66665e-07			Sichuan	0	0	0	0	0	0	0	0	0	0	0	0	0	0	0
Guizhou	1.84699e-07	1.93188e-07	2.55623e-07	3.37516e-07	1.29847e-07	1.14404e-07	8.67148e-08	6.55956e-08	2.42333e-07	2.81738e-07	3.23155e-07	4.05701e-07	4.28522e-07	6.76856e-07	2.64858e-07	5.46864e-07	1.1063e-06	2.32412e-06	5.96656e-07	3.51216e-06	6.11587e-07	3.90647e-06	1.66279e-06	——	1.58769e-06	8.68085e-07	6.48993e-07	2.59244e-07	4.01635e-07	8.76403e-08	7.62448e-07			Guizhou	0	0	0	0	0	0	0	0	0	0	0	0	0	0	0
Yunnan	1.1408e-07	1.16469e-07	1.50462e-07	1.85325e-07	8.98766e-08	7.67678e-08	6.10691e-08	4.91075e-08	1.29888e-07	1.45875e-07	1.62917e-07	1.8508e-07	2.02587e-07	2.61365e-07	1.4575e-07	2.3896e-07	3.48705e-07	5.14004e-07	2.73029e-07	1.05556e-06	5.05304e-07	7.33618e-07	1.17697e-06	1.62504e-06	——	3.68356e-07	3.81924e-07	2.8197e-07	2.50939e-07	9.91287e-08	3.42418e-07			Yunnan	0	0	0	0	0	0	0	0	0	0	0	0	0	0	0
Shaanxi	5.44258e-07	5.46023e-07	8.93755e-07	1.89501e-06	3.12183e-07	2.22707e-07	1.58631e-07	1.13719e-07	3.41711e-07	4.23269e-07	3.80987e-07	7.26563e-07	3.36029e-07	5.46124e-07	6.85583e-07	2.37132e-06	2.33156e-06	9.72484e-07	3.01343e-07	4.29598e-07	1.89892e-07	3.16264e-06	1.43419e-06	8.60789e-07	3.56866e-07	——	4.92645e-06	4.12292e-07	2.8853e-06	1.18852e-07	9.95866e-07			Shaanxi	0	0	0	0	0	0	0	0	0	0	0	0	0	0	0
Gansu	4.17307e-07	3.96929e-07	6.29065e-07	1.12801e-06	2.85156e-07	1.82865e-07	1.37313e-07	1.05175e-07	2.22536e-07	2.65372e-07	2.43106e-07	3.92401e-07	2.20689e-07	3.21942e-07	4.28446e-07	9.06599e-07	8.6231e-07	5.42357e-07	2.08982e-07	3.29707e-07	1.59036e-07	1.55619e-06	2.20904e-06	6.55472e-07	3.76872e-07	5.0178e-06	——	8.41375e-07	7.55923e-06	1.69853e-07	9.23143e-07			Gansu	0	0	0	0	0	0	0	0	0	0	0	0	0	0	0
Qinghai	1.53913e-07	1.44486e-07	1.98776e-07	2.53879e-07	1.38543e-07	8.89463e-08	7.35497e-08	6.35579e-08	9.00514e-08	1.02076e-07	9.75184e-08	1.28334e-07	9.2977e-08	1.18538e-07	1.45052e-07	2.07386e-07	2.05329e-07	1.77427e-07	9.37575e-08	1.5323e-07	9.20205e-08	3.22117e-07	7.55855e-07	2.47109e-07	2.62594e-07	3.96324e-07	7.94063e-07	——	6.34992e-07	4.29078e-07	2.29706e-07			Qinghai	0	0	0	0	0	0	0	0	0	0	0	0	0	0	0
Ningxia	5.74456e-07	5.18313e-07	8.87998e-07	1.76046e-06	3.86281e-07	2.14839e-07	1.60162e-07	1.21943e-07	2.14624e-07	2.5604e-07	2.21701e-07	3.69382e-07	1.8611e-07	2.62413e-07	4.91744e-07	8.97785e-07	6.57727e-07	3.8367e-07	1.6556e-07	2.24998e-07	1.18537e-07	8.09475e-07	8.92561e-07	3.87573e-07	2.36589e-07	2.80788e-06	7.22247e-06	6.42853e-07	——	1.62404e-07	7.66778e-07			Ningxia	0	0	0	1	0	0	0	0	0	0	0	0	0	0	0
Xinjiang	9.06015e-08	8.48759e-08	1.07986e-07	1.16217e-07	9.79329e-08	6.41813e-08	5.7226e-08	5.51975e-08	5.3637e-08	5.91707e-08	5.64191e-08	6.73082e-08	5.21466e-08	6.09658e-08	8.1838e-08	9.43389e-08	8.80045e-08	7.96033e-08	5.10249e-08	7.07689e-08	5.07948e-08	1.10109e-07	1.6905e-07	9.37231e-08	1.03573e-07	1.28179e-07	1.79847e-07	4.81393e-07	1.79977e-07	——	1.02969e-07			Xinjiang	0	0	0	0	0	0	0	0	0	0	0	0	0	0	0
[truncated: 15 more columns]
